# Supplementary material for: Epigenetic and Immune-Cell Infiltration Changes in the Tumor Microenvironment in Hepatocellular Carcinoma
Source: Front Immunol. 2021 Dec 2;12:793343. doi: 10.3389/fimmu.2021.793343 (PMC8674919; doi:10.3389/fimmu.2021.793343)
Supplement: Supplementary Table 1 — The 720 epigenetic-related genes obtained from the EpiFactors database. [file Table_1.xlsx]

## Sheet: Table S1
Id	HGNC_symbol	Status	HGNC_ID	HGNC_name	GeneID	UniProt_AC	UniProt_ID	Domain	MGI_symbol	MGI_ID	UniProt_AC_Mm	UniProt_ID_Mm	GeneTag	GeneDesc	Function	Modification	PMID_function	Complex_name	Target	Specific_target	Product	UniProt_ID_target	PMID_target	Comment
1	HDGFL2	#	14680	HDGF like 2	84717	Q7Z4V5	HDGR2_HUMAN	LEDGF PF11467 472-578, PWWP PF00855 5-87, Pfam-B_32406 PB032406 111-159	Hdgfrp2	1194492	Q3UMU9	HDGR2_MOUSE	#	#	Histone modification read	#	217205545	#	histone	H3K79me3, H4K20me3, H3K36me3	#	#	217205545	The crystal structures of the PWWP domains from seven different human proteins and three PWWP domain complex structures with histone peptides, i.e., BRPF1-H3K36me3, HDGF2-H3K79me3 and HDGF2-H4K20me3 shows that the PWWP domain can not only bind DNA but also histones.
2	A1CF	#	24086	APOBEC1 complementation factor	29974	Q9NQ94	A1CF_HUMAN	DND1_DSRM PF14709 445-523, RRM_1 PF00076 58-127 138-203, RRM_6 PF14259 233-297	A1cf	1917115	Q5YD48	A1CF_MOUSE	RBM	RNA binding motif (RRM) containing	RNA modification	RNA deamination	10781591	APOB_mRNA_editosome	RNA	mRNA, mC	U	#	10781591	ASP=A1CF has three RNA-binding domains with homologies to poly(A)-binding proteins. Recombinant ASP complements recombinant APOBEC-1 to edit apoB RNA in vitro. Therefore, APOBEC-1 and ASP represent the minimal requirements for apoB mRNA editing in vitro.
3	ACTB	#	132	actin, beta	60	P60709	ACTB_HUMAN	Actin PF00022 2-375	Actb	87904	P60710	ACTB_MOUSE	#	#	Chromatin remodeling cofactor	#	10966108	BAF, nBAF, npBAF, PBAF, SWI/SNF-like EPAFB, bBAF, SWI/SNF BRM-BRG1, NuA4, NuA4-related complex	chromatin	#	#	#	10966108	β-actin=ACTB and actin-related proteins appear to have weak ATPase activities, which contribute ∼1% of the total activity in the BAF remodeling complex (Zhao et al. 1998). Results of experiments using the actin monomer sequestering product latrunculin B suggest that β-actin and BAF53 are required for stimulation of the ATPase activity of the BAF complex by chromatin
4	ACTL6A	#	24124	actin-like 6A	86	O96019	ACL6A_HUMAN	Actin PF00022 8-429	Actl6a	1861453	Q9Z2N8	ACL6A_MOUSE	INO80	INO80 complex subunits	Chromatin remodeling cofactor	#	9845365	BAF, npBAF, PBAF, SWI/SNF_Brg1(I), SWI/SNF_Brg1(II), SWI/SNF_Brm, SWI/SNF-like_EPAFa, WINAC, SWI/SNF-like EPAFB, SWI/SNF BRM-BRG1, Ino80, NuA4, NuA4-related complex, SRCAP	chromatin	#	#	#	9845365	β-actin and BAF53 =ACTL6A are required for maximal ATPase activity of BRG1 and are also required with BRG1 for association of the complex with chromatin/matrix.
5	ACTL6B	#	160	actin-like 6B	51412	O94805	ACL6B_HUMAN	Actin PF00022 8-426	Actl6b	1933548	Q99MR0	ACL6B_MOUSE	#	#	Chromatin remodeling cofactor	#	11726552	BAF, nBAF, PBAF, SWI/SNF_Brg1(I), SWI/SNF_Brg1(II), SWI/SNF_Brm, SWI/SNF BRM-BRG1	chromatin	#	#	#	11726552	Belongs to the chromatin remodeling brain-specific BAF (bBAF) complex, as such plays a role in remodeling mononucleosomes in an ATP-dependent fashion.
6	ACTR3B	#	17256	ARP3 actin-related protein 3 homolog B (yeast)	57180	Q9P1U1	ARP3B_HUMAN	Actin PF00022 3-412	Actr3b	2661120	Q641P0	ARP3B_MOUSE	#	#	Chromatin remodeling	#	10911987	#	histone	H2A, H3, H4	#	#	10911987	Act3/Arp4 can interact through the N-terminal domains of histones H3, H4, and H2A. Since Esa1 can only acetylate nucleosomal histones as part of theNuA4 complex, it has been proposed that the Act3/Arp4 subunit functions by promoting the binding of NuA4 to chromatin.
7	ACTR5	#	14671	ARP5 actin-related protein 5 homolog (yeast)	79913	Q9H9F9	ARP5_HUMAN	Actin PF00022 30-570	Actr5	1924748	Q80US4	ARP5_MOUSE	INO80	INO80 complex subunits	Chromatin remodeling	#	19014934	Ino80	chromatin	#	#	#	19014934	hArp5 binds to chromatin as a component of the hINO80 complex in a DSB-independent manner.
8	ACTR6	#	24025	ARP6 actin-related protein 6 homolog (yeast)	64431	Q9GZN1	ARP6_HUMAN	Actin PF00022 1-395	Actr6	1914269	Q9D864	ARP6_MOUSE	#	#	Chromatin remodeling cofactor	#	11368909	SRCAP	chromatin	#	#	#	11368909	The Arp6 subfamily might regulate heterochromatin formation induced by the HP1 family.
9	ACTR8	#	14672	ARP8 actin-related protein 8 homolog (yeast)	93973	Q9H981	ARP8_HUMAN	Actin PF00022 43-621	Actr8	1860775	Q8R2S9	ARP8_MOUSE	INO80	INO80 complex subunits	Histone modification read	#	22977180	Ino80	histone	#	#	#	22977180	Arp8 and the Arp8-Arp4-actin-HSA sub-complex of INO80 strongly prefer nucleosomes and H3-H4 tetramers over H2A-H2B dimers, suggesting that Arp8 functions as a nucleosome recognition module.
10	ADNP	New	15766	activity-dependent neuroprotector homeobox	23394	Q9H2P0	ADNP_HUMAN	Homeobox PF00046 765-813, Pfam-B_10803 PB010803 691-762, Pfam-B_21724 PB021724 921-1100, Pfam-B_29916 PB029916 615-646	Adnp	1338758	Q9Z103	ADNP_MOUSE	ZFHX	Homeoboxes / ZF class	Chromatin remodeling cofactor	#	17878164	#	chromatin	#	#	#	#	Identified as a member of SWI/SNF chromatin remodeling complex. UniProt: Potential transcription factor.
11	AEBP2	#	24051	AE binding protein 2	121536	Q6ZN18	AEBP2_HUMAN	Pfam-B_22101 PB022101 1-79, Pfam-B_8048 PB008048 401-515, zf-H2C2_2 PF13465 315-341	Aebp2	1338038	Q9Z248	AEBP2_MOUSE	#	#	Histone modification write cofactor	Histone methylation	15225548	PRC2	DNA	#	#	#	15225548	The HMTase activity requires a minimum of three components-EZH2, EED, and SUZ12-while AEBP2 is required for optimal enzymatic activity. Using a stable SUZ12 knockdown cell line, SUZ12 knockdown results in cell growth defects, which correlate with genome-wide alteration on H3-K27 methylation as well as upregulation of a number of Hox genes.
12	AICDA	#	13203	activation-induced cytidine deaminase	57379	Q9GZX7	AICDA_HUMAN	APOBEC_N PF08210 11-181	Aicda	1342279	Q9WVE0	AICDA_MOUSE	APOBEC	Apolipoprotein B mRNA editing enzymes	DNA modification	DNA demethylation	21496894	APOB_mRNA_editosome	DNA	ssDNA, hmC	hmU	#	21496894	AICDA or AID is required for OCT4 and NANOG promoter demethylation, 5mCs are first oxidized to 5hmCs by TET proteins. 5hmCs are then deaminated by AID/APOBEC deaminases into 5hmU. Finally, 5hmU can be excised by 5hmU glycosylases and repaired by the BER pathway with unmethylated cytosines
13	AIRE	#	360	autoimmune regulator	326	O43918	AIRE_HUMAN	PHD PF00628 298-343, Pfam-B_9104 PB009104 481-543, SAND PF01342 189-249, Sp100 PF03172 1-106	Aire	1338803	Q9Z0E3	AIRE_MOUSE	PHF	Zinc fingers, PHD-type	Histone modification read, TF	#	18292755	#	histone, DNA	H3K4, H3K4me3, DNA motif	#	#	18292755	AIRE selectively interacts with histone H3 through its first plant homeodomain (PHD) finger (AIRE–PHD1) and preferentially binds to non-methylated H3K4 (H3K4me0). Accordingly, in vivo AIRE binds to and activates promoters containing low levels of H3K4me3 in human embryonic kidney 293 cells. AIRE–PHD1 is an important member of a newly identified class of PHD fingers that specifically recognize H3K…
14	ALKBH1	New	17911	alkB, alkylation repair homolog 1 (E. coli)	8846	Q13686	ALKB1_HUMAN	2OG-FeII_Oxy_2 PF13532 98-344	Alkbh1	2384034	P0CB42	ALKB1_MOUSE	ALKB	Alkylation repair homologs	Histone modification	#	22961808	#	histone	H2A	#	#	#	ALKBH1 is a histone H2A dioxygenase involved in neural differentiation.
15	ANKRD32	#	25408	ankyrin repeat domain 32	84250	Q9BQI6	ANR32_HUMAN	Ank_2 PF12796 783-871 845-931, Pfam-B_101142 PB101142 932-1056, Pfam-B_12624 PB012624 231-430, Pfam-B_18156 PB018156 1-229, Pfam-B_81366 PB081366 641-782	Ankrd32	2145448	Q8R3P9	ANR32_MOUSE	ANKRD	Ankyrin repeat domain containing	Histone modification read	#	21423274	#	histone	H2AXS139	#	#	21423274	Table 1 in the reference (ANKRD32=BRCT repeat)
16	ANP32A	#	13233	acidic (leucine-rich) nuclear phosphoprotein 32 family, member A	8125	P39687	AN32A_HUMAN	LRR_9 PF14580 17-166	Anp32a	108447	O35381	AN32A_MOUSE	ANP32	ANP32 acidic nuclear phosphoproteins	Chromatin remodeling cofactor	#	11163245	#	chromatin	#	#	#	11163245	pp32 = ANP32A is a member of a family of leucine-rich acidic nuclear proteins ( 7 and 19). Results suggest potential roles of INHAT subunits in chromatin remodeling and transcriptional regulation; INHAT complex including pp32 inhibits the HAT activity of p300/CBP and PCAF by binding to their substrate, histones.
17	ANP32B	#	16677	acidic (leucine-rich) nuclear phosphoprotein 32 family, member B	10541	Q92688	AN32B_HUMAN	LRR_4 PF12799 88-136, Pfam-B_30686 PB030686 171-249	Anp32b	1914878	Q9EST5	AN32B_MOUSE	ANP32	ANP32 acidic nuclear phosphoproteins	Histone chaperone	#	20538007	#	histone	H3, H4	#	#	20538007	The LRR domain of ANP32B possesses histone chaperone activity and forms a curved structure with a parallel beta-sheet on the concave side and mostly helical elements on the convex side. Analyses revealed that the interaction of ANP32B with the core histones H3-H4 occurs on its concave side
18	ANP32E	#	16673	acidic (leucine-rich) nuclear phosphoprotein 32 family, member E	81611	Q9BTT0	AN32E_HUMAN	LRR_4 PF12799 88-133, LRR_8 PF13855 65-125, Pfam-B_38005 PB038005 215-262, Pfam-B_94319 PB094319 171-200	Anp32e	1913721	P97822	AN32E_MOUSE	ANP32	ANP32 acidic nuclear phosphoproteins	Histone chaperone, Histone modification read	#	24463511	SWR	histone	H2A.Z	#	#	24463511	ANP32E interacts with a short region of the docking domain of H2A.Z through a new motif termed H2A.Z interacting domain (ZID).
19	APBB1	New	581	amyloid beta (A4) precursor protein-binding, family B, member 1 (Fe65)	322	O00213	APBB1_HUMAN	PID PF00640 370-509 543-664, Pfam-B_23321 PB023321 1-215, WW PF00397 255-283	Apbb1	107765	Q9QXJ1	APBB1_MOUSE	#	#	Histone modification	#	21403922	#	histone	H2AX	#	#	#	Chromatin acetylation, β-amyloid precursor protein and its binding partner FE65 in DNA double strand break repair. UniProt: May act by specifically recognizing and binding histone H2AX phosphorylated on 'Tyr-142' (H2AXY142ph) at double-strand breaks (DSBs), recruiting other pro-apoptosis factors such as MAPK8/JNK1. Required for histone H4 acetylation at double-strand breaks (DSBs).
20	APEX1	New	587	APEX nuclease (multifunctional DNA repair enzyme) 1	328	P27695	APEX1_HUMAN	Exo_endo_phos PF03372 65-309, Pfam-B_21616 PB021616 1-39	Apex1	88042	P28352	APEX1_MOUSE	#	#	DNA modification cofactor	DNA demethylation	#	#	DNA	#	#	#	#	UniProt: May play a role in the epigenetic regulation of gene expression by participating in DNA demethylation.
21	APOBEC1	#	604	apolipoprotein B mRNA editing enzyme, catalytic polypeptide 1	339	P41238	ABEC1_HUMAN	APOBEC_N PF08210 17-186	Apobec1	103298	P51908	ABEC1_MOUSE	APOBEC	Apolipoprotein B mRNA editing enzymes	DNA modification, RNA modification	DNA demethylation, mRNA editing	22001110	APOB_mRNA_editosome	DNA, RNA	ssDNA, mRNA, mC	U	#	22001110	Fig. A2 in the reference (APOBEC1 or A1 has no known mammalian DNA substrate but it has DNA deaminase activity sufficient to induce reversion mutations when overexpressed in E. coli. In addition, A1 expressed in neurons may have a protective function against HSV (Herpers simplex virus) that involves ssDNA deamination of the viral genome).
22	APOBEC2	#	605	apolipoprotein B mRNA editing enzyme, catalytic polypeptide-like 2	10930	Q9Y235	ABEC2_HUMAN	APOBEC_C PF05240 159-216, Pfam-B_38491 PB038491 1-39	Apobec2	1343178	Q9WV35	ABEC2_MOUSE	APOBEC	Apolipoprotein B mRNA editing enzymes	DNA modification, RNA modification	DNA demethylation, mRNA editing	21496894, 22001110	#	DNA, RNA	ssDNA, mRNA, mC	hmU	#	22001110, 21496894	Fig. A2 in the reference
23	APOBEC3A	#	17343	apolipoprotein B mRNA editing enzyme, catalytic polypeptide-like 3A	200315	P31941	ABC3A_HUMAN	APOBEC_C PF05240 133-187	#	#	#	#	APOBEC	Apolipoprotein B mRNA editing enzymes	DNA modification, RNA modification	DNA demethylation, mRNA editing	22001110	#	DNA, RNA	ssDNA, mRNA, mC	dhU	#	22001110	Fig. A2 in the reference (Targets are exogenous retroviruses ssDNA like HIV, DNA viruses or transposable elements/ endogenous retroelements e.g. LINEs, SINEs and LTR).
24	APOBEC3B	#	17352	apolipoprotein B mRNA editing enzyme, catalytic polypeptide-like 3B	9582	Q9UH17	ABC3B_HUMAN	APOBEC_C PF05240 316-370, APOBEC_N PF08210 11-190	Apobec3	1933111	Q99J72	ABEC3_MOUSE	APOBEC	Apolipoprotein B mRNA editing enzymes	DNA modification, RNA modification	DNA demethylation, mRNA editing	22001110	#	DNA, RNA	ssDNA, mRNA, mC	dhU	#	22001110	Fig. A2 in the reference (Targets are DNA viruses or transposable elements/ endogenous retroelements e.g. LINEs, SINEs and LTR).
25	APOBEC3C	#	17353	apolipoprotein B mRNA editing enzyme, catalytic polypeptide-like 3C	27350	Q9NRW3	ABC3C_HUMAN	APOBEC_C PF05240 128-182	#	#	#	#	APOBEC	Apolipoprotein B mRNA editing enzymes	DNA modification, RNA modification	DNA demethylation, mRNA editing	22001110	#	DNA, RNA	ssDNA, mRNA, mC	dhU	#	22001110	Fig. A2 in the reference (Targets are transposable elements/ endogenous retroelements e.g. LINEs, SINEs and LTR).
26	APOBEC3D	#	17354	apolipoprotein B mRNA editing enzyme, catalytic polypeptide-like 3D	140564	Q96AK3	ABC3D_HUMAN	APOBEC_C PF05240 140-194 324-378	#	#	#	#	APOBEC	Apolipoprotein B mRNA editing enzymes	DNA modification, RNA modification	DNA demethylation, mRNA editing	21835787	#	DNA, RNA	ssDNA, mRNA, mC	dhU	#	22001110	Fig. A2 in the reference (Targets are exogenous retroviruses ssDNA like HIV or transposable elements/ endogenous retroelements e.g. LINEs and SINEs).
27	APOBEC3F	#	17356	apolipoprotein B mRNA editing enzyme, catalytic polypeptide-like 3F	200316	Q8IUX4	ABC3F_HUMAN	APOBEC_N PF08210 3-189 199-373	#	#	#	#	APOBEC	Apolipoprotein B mRNA editing enzymes	DNA modification, RNA modification	DNA demethylation, mRNA editing	22001110	APOB_mRNA_editosome	DNA, RNA	ssDNA, mRNA, mC	dhU	#	22001110	Fig. A2 in the reference (Targets are exogenous retroviruses ssDNA like HIV, DNA viruses or transposable elements/ endogenous retroelements e.g. LINEs, SINEs and LTR).
28	APOBEC3G	#	17357	apolipoprotein B mRNA editing enzyme, catalytic polypeptide-like 3G	60489	Q9HC16	ABC3G_HUMAN	APOBEC_N PF08210 3-182 202-380	#	#	#	#	APOBEC	Apolipoprotein B mRNA editing enzymes	DNA modification, RNA modification	DNA demethylation, mRNA editing	22001110	APOB_mRNA_editosome	DNA, RNA	ssDNA, mRNA, mC	dhU	#	22001110	Fig. A2 in the reference (Targets are exogenous retroviruses ssDNA like HIV, DNA viruses or transposable elements/ endogenous retroelements e.g. SINEs and LTR).
29	APOBEC3H	#	24100	apolipoprotein B mRNA editing enzyme, catalytic polypeptide-like 3H	164668	Q6NTF7	ABC3H_HUMAN	APOBEC_C PF05240 116-174, dCMP_cyt_deam_1 PF00383 24-99	#	#	#	#	APOBEC	Apolipoprotein B mRNA editing enzymes	DNA modification, RNA modification	DNA demethylation, mRNA editing	22001110	APOB_mRNA_editosome	DNA, RNA	ssDNA, mRNA, mC	dhU	#	22001110	Fig. A2 in the reference (Targets are exogenous retroviruses ssDNA like HIV or transposable elements/ endogenous retroelements e.g. LINEs, SINEs and LTR).
30	ARID1A	#	11110	AT rich interactive domain 1A (SWI-like)	8289	O14497	ARI1A_HUMAN	ARID PF01388 1015-1104, DUF3518 PF12031 1975-2231, Pfam-B_16906 PB016906 451-499, Pfam-B_1854 PB001854 281-379	Arid1a	1935147	A2BH40	ARI1A_MOUSE	ARID	#	Chromatin remodeling cofactor	#	18448678	BAF, nBAF, npBAF, PBAF, SWI/SNF_Brg1(I), SWI/SNF_Brg1(II), SWI/SNF_Brm, WINAC, bBAF, SWI/SNF BRM-BRG1	DNA	DNA motif	#	#	18448678	BAF250a=ARID1A mediated chromatin remodeling plays a critical role in maintaining a particular chromatin configuration of its target genes that is essential for ES pluripotency and mesoderm formation.
31	ARID1B	#	18040	AT rich interactive domain 1B (SWI1-like)	57492	Q8NFD5	ARI1B_HUMAN	ARID PF01388 1050-1140, DUF3518 PF12031 1926-2182, Pfam-B_60945 PB060945 291-369, Pfam-B_7257 PB007257 371-449	Arid1b	1926129	#	#	ARID	#	Histone modification write	Histone ubiquitination	20086098	BAF, nBAF, npBAF, PBAF, SWI/SNF-like_EPAFa, SWI/SNF-like EPAFB, SWI/SNF BRM-BRG1	histone, DNA	H2BK120, DNA motif	#	#	20086098	The characteristic member of human SWI/SNF-A is BAF250/ARID1, of which there are two isoforms, BAF250a/ARID1a and BAF250b/ARID1b. The immunopurified BAF250b E3 ubiquitin ligase was found to target histone H2B at lysine 120 for monoubiquitination in vitro.
32	ARID2	#	18037	AT rich interactive domain 2 (ARID, RFX-like)	196528	Q68CP9	ARID2_HUMAN	ARID PF01388 10-101, Pfam-B_11884 PB011884 1660-1747, Pfam-B_14804 PB014804 1051-1098, Pfam-B_649 PB000649 1529-1658, Pfam-B_6603 PB006603 1239-1268, RFX_DNA_binding PF02257 517-604	Arid2	1924294	#	#	ARID	#	Chromatin remodeling cofactor	#	15640446	PBAF	DNA	DNA motif	#	#	15640446	Extends the role of ARID-containing subunits as components of SWI/SNF-related chromatin-remodeling complexes. Analysis of ARID2 in the DNA pull-down assay (Figure 4) indicates that it binds DNA without sequence specificity, like all other known ARID-containing components of SWI/SNF-related complexes.
33	ARID4A	#	9885	AT rich interactive domain 4A (RBP1-like)	5926	P29374	ARI4A_HUMAN	ARID PF01388 306-397, Pfam-B_1988 PB001988 1071-1111 1166-1240, RBB1NT PF08169 168-263, Tudor-knot PF11717 573-630	Arid4a	2444354	#	#	ARID	#	Histone modification write cofactor	Histone acetylation	15640446	mSin3A	DNA	DNA motif	#	#	15640446	ARID4 subfamily DNA-binding activity is represented here by RBP1 (ARID4A). Amino acid identity within the ARID consensus is 75% between RBP1 (ARID4A) and RBP1L1 (ARID4B), the only other member of this class. Both RBP1 and RBP1L1/SAP180 have been found in association with the mSIN3-histone deacetylase complex.
34	ARID4B	#	15550	AT rich interactive domain 4B (RBP1-like)	51742	Q4LE39	ARI4B_HUMAN	ARID PF01388 304-394, Pfam-B_15110 PB015110 771-828, RBB1NT PF08169 166-264, Tudor-knot PF11717 569-626	Arid4b	2137512	A2CG63	ARI4B_MOUSE	ARID	#	Histone modification write cofactor	Histone acetylation	15640446	mSin3A	DNA	DNA motif	#	#	15640446	ARID4 subfamily DNA-binding activity is represented here by RBP1 (ARID4A). Amino acid identity within the ARID consensus is 75% between RBP1 (ARID4A) and RBP1L1 (ARID4B), the only other member of this class. Both RBP1 and RBP1L1/SAP180 have been found in association with the mSIN3-histone deacetylase complex.
35	ARNTL	#	701	aryl hydrocarbon receptor nuclear translocator-like	406	O00327	BMAL1_HUMAN	HLH PF00010 73-126, PAS PF00989 146-253, PAS_11 PF14598 337-444, Pfam-B_2781 PB002781 455-619	Arntl	1096381	Q9WTL8	BMAL1_MOUSE	bHLH	Basic helix-loop-helix proteins	Histone modification write cofactor, TF	TF activator	14645221, 24395244	#	histone	#	#	#	14645221, 24395244	The coincidence of a rhythm in histone H3 and histone H4 acetylation on the proximal E-box of hPer1 with transcriptional activation of per1 and per2 is consistent with the heterodimeric complexes of CLOCK, NPAS2 and BMAL1 = ARNTL recruiting a histone acetyltransferase (HAT)-containing transcriptional co-activation complex to achieve maximal target gene activation; CLOCK:BMAL1 functions like pione…
36	ARRB1	New	711	arrestin, beta 1	408	P49407	ARRB1_HUMAN	Arrestin_C PF02752 193-356, Arrestin_N PF00339 18-174	Arrb1	99473	Q8BWG8	ARRB1_MOUSE	#	#	Histone modification	#	17618287, 16325578	#	histone	#	#	#	#	Recruits acetylase p300. Regulates histone acetylation and gene transcription. UniProt: Functions in regulating agonist-mediated G-protein coupled receptor (GPCR) signaling by mediating both receptor desensitization and resensitization processes.
37	ASF1A	#	20995	anti-silencing function 1A histone chaperone	25842	Q9Y294	ASF1A_HUMAN	ASF1_hist_chap PF04729 1-154	Asf1a	1913653	Q9CQE6	ASF1A_MOUSE	#	#	Histone chaperone	#	10759893	#	histone	H3, H4	#	#	10759893	CIA=ASF1A binds to histones H3/H4 in vitro, and the interacting region of histone H3 is located in the C-terminal helices. Human CIA, whose yeast homologue ASF1 is an anti-silencing factor, possesses histone chaperone activity
38	ASF1B	#	20996	anti-silencing function 1B histone chaperone	55723	Q9NVP2	ASF1B_HUMAN	ASF1_hist_chap PF04729 1-154	Asf1b	1914179	Q9DAP7	ASF1B_MOUSE	#	#	Histone chaperone	#	12842904	#	histone	H3, H4	#	#	12842904	hCIA-II=ASF1B interacts with histone H3 in vivo and with histones H3/H4 in vitro and that it facilitates supercoiling of circular DNA when it is incubated with core histones and topoisomerase I in vitro. These data suggest that CIA-II is a histone chaperone and is implicated in the regulation of mammalian spermatogenesis.
39	ASH1L	#	19088	ash1 (absent, small, or homeotic)-like (Drosophila)	55870	Q9NR48	ASH1L_HUMAN	BAH PF01426 2661-2798, Bromodomain PF00439 2453-2538, PHD PF00628 2587-2631, Pfam-B_14208 PB014208 1818-1847, Pfam-B_18246 PB018246 2310-2419, Pfam-B_25586 PB025586 1473-1507, Pfam-B_4663 PB004663 1023-1054 1180-1377, Pfam-B_6310 PB006310 1509-1554, SET PF00856 2156-2261	Ash1l	2183158	Q99MY8	ASH1L_MOUSE	KMT, PHF	Chromatin-modifying enzymes / K-methyltransferases, Zinc fingers, PHD-type	Histone modification write	Histone methylation	21239497	#	histone	H3K36	H3K36me	#	21239497	Human ASH1L specifically methylates histone H3 Lys-36. Implicates that there may be a regulatory mechanism of ASH1L histone methyltransferases.
40	ASH2L	#	744	ash2 (absent, small, or homeotic)-like (Drosophila)	9070	Q9UBL3	ASH2L_HUMAN	Pfam-B_11232 PB011232 499-622, Pfam-B_12412 PB012412 361-417, SPRY PF00622 418-497	Ash2l	1344416	Q91X20	ASH2L_MOUSE	PHF	Zinc fingers, PHD-type	Histone modification write cofactor	Histone methylation	21285357	COMPASS, Menin-associated_HMT, MLL-HCF, CHD8, MLL2/3, COMPASS-like MLL1,2, MLL4/WBP7, COMPASS-like MLL3,4	histone	#	#	#	21285357	The oncoprotein Ash2L is a component of the mixed lineage leukemia (MLL) family members 1–4, Setd1A, and Setd1B mammalian histone H3K4 methyltransferase complexes and is essential to maintain global trimethylation of histone H3K4.
41	ASXL1	#	18318	additional sex combs like transcriptional regulator 1	171023	Q8IXJ9	ASXL1_HUMAN	ASXH PF13919 231-362, HARE-HTH PF05066 11-83, PHD_3 PF13922 1475-1539, Pfam-B_4087 PB004087 970-1084	Asxl1	2684063	P59598	ASXL1_MOUSE	#	#	Histone modification erase, Polycomb group (PcG) protein	Histone deubiquitination	20436459	PR-DUB	histone	H2AK119	H2AK119ub1	#	20436459	Reconstituted recombinant Drosophila and human PR-DUB=ASXL1 complexes remove monoubiquitin from H2A but not from H2B in nucleosomes.
42	ASXL2	#	23805	additional sex combs like transcriptional regulator 2	55252	Q76L83	ASXL2_HUMAN	ASXH PF13919 249-381, HARE-HTH PF05066 11-83, PHD_3 PF13922 1370-1433, Pfam-B_4087 PB004087 944-1090	Asxl2	1922552	Q8BZ32	ASXL2_MOUSE	#	#	Histone modification read	#	21047783	#	histone	H3K4, H3K9	#	#	21047783	ASXL2 occupies the aP2 promoter together with histone-lysine N-methyltransferase MLL1 and Lys-9-acetylated and Lys-4-methylated H3 histones. Microarray analysis demonstrated that ASXL1 represses, whereas ASXL2 increases, the expression of adipogenic genes.
43	ASXL3	#	29357	additional sex combs like transcriptional regulator 3	80816	Q9C0F0	ASXL3_HUMAN	ASXH PF13919 229-361, HARE-HTH PF05066 10-81, PHD_3 PF13922 2183-2246, Pfam-B_17129 PB017129 941-1279, Pfam-B_20113 PB020113 751-939, Pfam-B_27498 PB027498 1341-1411, Pfam-B_34336 PB034336 1281-1339, Pfam-B_6874 PB006874 601-669	Asxl3	2685175	Q8C4A5	ASXL3_MOUSE	#	#	Scaffold protein, Polycomb group (PcG) protein	#	23736028	#	histone	#	#	#	23736028	ASXL family members are epigenetic scaffolding proteins that assemble epigenetic regulators and transcription factors to specific genomic loci with histone modifications, contain PHD domain.
44	ATAD2	#	30123	ATPase family, AAA domain containing 2	29028	Q6PL18	ATAD2_HUMAN	AAA PF00004 463-598, Bromodomain PF00439 993-1075, Pfam-B_11064 PB011064 870-958, Pfam-B_23116 PB023116 1-56, Pfam-B_40477 PB040477 57-79	Atad2	1917722	Q8CDM1	ATAD2_MOUSE	AATP	ATPases / AAA-type	Chromatin remodeling	#	17998543	#	chromatin	#	#	#	17998543	Although ANCCA=ATAD2 may not be critical for ERα recruitment to its target genes, it plays an important role in the recruitment or assembly of ERα–CBP complex at the chromatin and hence the histone modifications mediated by the complex.
45	ATAD2B	#	29230	ATPase family, AAA domain containing 2B	54454	Q9ULI0	ATD2B_HUMAN	AAA PF00004 437-572, Bromodomain PF00439 967-1050, Pfam-B_11064 PB011064 896-932, Pfam-B_130965 PB130965 330-388	Atad2b	2444798	#	#	AATP	ATPases / AAA-type	Histone modification read	#	15308210	#	histone	H1.4, H2A, H2B, H3 and H4	#	#	15308210	Binds acetylated lysine residues in histone H1.4, H2A, H2B, H3 and H4 (in vitro).
46	ATF2	#	784	activating transcription factor 2	1386	P15336	ATF2_HUMAN	bZIP_1 PF00170 349-413	Atf2	109349	P16951	ATF2_MOUSE	bZIP	Basic leucine zipper proteins	Histone modification write, TF	Histone acetylation, TF activator	10821277	#	histone, DNA	H2B, H4, DNA motif	#	#	10821277	ATF-2 is a histone acetyltransferase (HAT), which specifically acetylates histones H2B and H4 in vitro, exhibits histone acetyltransferase (HAT) activity.
47	ATF7IP	#	20092	activating transcription factor 7 interacting protein	55729	Q6VMQ6	MCAF1_HUMAN	Pfam-B_2570 PB002570 450-518	Atf7ip	1858965	Q7TT18	MCAF1_MOUSE	#	#	Histone modification write cofactor	Histone methylation	14536086	#	histone	#	#	#	14536086	Promoter H3-K9 trimethylation is the cause of transcriptional repression and that mAM/hAM facilitates conversion of H3-K9 dimethyl to trimethyl by ESET/SETDB1.
48	ATM	#	795	ATM serine/threonine kinase	472	Q13315	ATM_HUMAN	FAT PF02259 2096-2489, FATC PF02260 3024-3056, PI3_PI4_kinase PF00454 2711-2962, Pfam-B_10220 PB010220 1575-1713, Pfam-B_13450 PB013450 602-830, Pfam-B_16049 PB016049 1715-1818, Pfam-B_17604 PB017604 1819-1953, Pfam-B_3386 PB003386 861-1458, TAN PF11640 5-166	Atm	107202	Q62388	ATM_MOUSE	#	#	Histone modification write	Histone phosphorylation	19261749	#	histone	H2AXS139	#	#	19261749	Damage-induced ATM/ATR phosphorylation on S139 of histone H2AX directly recruits MDC1 through MDC1’s BRCT domains. MDC1 itself is a substrate of ATM/ATR.
49	ATN1	#	3033	atrophin 1	1822	P54259	ATN1_HUMAN	Atrophin-1 PF03154 1-163 349-1190	Atn1	104725	O35126	ATN1_MOUSE	#	#	Histone modification erase cofactor	#	10973986	#	histone	#	#	#	10973986	When cotransfected into Neuro-2a cells, atrophin-1 and ETO/MTG8 colocalize.
50	ATR	#	882	ATR serine/threonine kinase	545	Q13535	ATR_HUMAN	FAT PF02259 1771-2092, FATC PF02260 2612-2644, PI3_PI4_kinase PF00454 2321-2567, Pfam-B_15857 PB015857 1226-1489, Pfam-B_17853 PB017853 1-129, Pfam-B_20071 PB020071 291-659, Pfam-B_21066 PB021066 131-289, Pfam-B_21726 PB021726 661-1009, Pfam-B_22672 PB022672 1011-1079, UME PF08064 1119-1225	Atr	108028	Q9JKK8	ATR_MOUSE	#	#	Histone modification write	Histone phosphorylation	11673449	#	histone	H2AX	#	#	11673449	While H2AX phosphorylation requires ATR, this phosphorylation event is independent of Hus1. Thus, the phosphorylated H2AX may function upstream of Hus1 in the transduction of DNA damage.
51	ATRX	#	886	alpha thalassemia/mental retardation syndrome X-linked	546	P46100	ATRX_HUMAN	Helicase_C PF00271 2076-2155, Pfam-B_12326 PB012326 1906-2016, Pfam-B_14952 PB014952 1242-1362, Pfam-B_16104 PB016104 2368-2490, Pfam-B_16400 PB016400 1424-1474, Pfam-B_17163 PB017163 1364-1422, Pfam-B_19720 PB019720 751-889, Pfam-B_24253 PB024253 1181-1239, Pfam-B_3534 PB003534 45-304, SNF2_N PF00176 1563-1889	Atrx	103067	Q61687	ATRX_MOUSE	#	#	Chromatin remodeling	#	9499421	#	histone	H3K9me2, H3K9me3, H3K4	#	#	9499421, 21666677	The characteristics of the helicase domains make the XNP protein a new member of the SNF2/SWI DNA helicase family. XNP could regulate gene expression by direct interaction with heterochromatin-associated proteins.A yeast two-hybrid analysis using XNP and several human heterochromatin-associated proteins showed a specific interaction between the XNP and the EZH2 proteins.
52	ATXN7	#	10560	ataxin 7	6314	O15265	ATX7_HUMAN	Pfam-B_15485 PB015485 781-879, Pfam-B_23658 PB023658 129-174, Pfam-B_6735 PB006735 491-579, SCA7 PF08313 318-397	Atxn7	2179277	Q8R4I1	ATX7_MOUSE	ATXN	Ataxins	Histone modification write cofactor	Histone acetylation	16494529	SAGA	histone	#	#	#	16494529	Ataxin-7 (ATXN7) is a subunit of the GCN5 histone acetyltransferase–containing coactivator complexes TFTC/STAGA. TFTC/STAGA complexes purified from SCA7 mice have normal TRRAP, GCN5, TAF12, and SPT3 levels and that their histone or nucleosomal acetylation activities are unaffected.
53	ATXN7L3	#	25416	ataxin 7-like 3	56970	Q14CW9	AT7L3_HUMAN	Pfam-B_25595 PB025595 276-345, SCA7 PF08313 201-239, Sgf11 PF08209 80-112	Atxn7l3	3036270	A2AWT3	AT7L3_MOUSE	#	#	Histone modification erase cofactor	Histone deubiquitination	18206972	SAGA	histone	#	#	#	18206972	ATXN7L3, USP22, and ENY2 are the human orthologs of yeast Sgf11, Ubp8, and Sus1, respectively, and they are integral components of TFTC/STAGA complex. These three proteins together form a module of the TFTC/STAGA complex, which specifically removes the ubiquitin moiety from monoubiquitinated histones H2A and H2B.
54	AURKA	#	11393	aurora kinase A	6790	O14965	AURKA_HUMAN	Pfam-B_20489 PB020489 1-59, Pkinase PF00069 133-383	Aurka	894678	P97477	AURKA_MOUSE	PPP1R	Serine/threonine phosphatases / Protein phosphatase 1, regulatory subunits	Histone modification write	Histone phosphorylation	12576638	#	histone	H3	H3S10ph	#	12576638	Xenopus Aurora-A = AURKA, pEg2, phosphorylate specifically H3 at Serine10 in vitro.
55	AURKB	#	11390	aurora kinase B	9212	Q96GD4	AURKB_HUMAN	Pfam-B_34716 PB034716 1-46, Pkinase PF00069 77-327	Aurkb	107168	O70126	AURKB_MOUSE	PPP1R	Serine/threonine phosphatases / Protein phosphatase 1, regulatory subunits	Histone modification write	Histone phosphorylation	11856369	#	histone	H3S10, H3S28	#	#	11856369	Aurora-B=AURKB directly phosphorylated H3, not only at Ser10 but also at Ser28.
56	AURKC	#	11391	aurora kinase C	6795	Q9UQB9	AURKC_HUMAN	Pkinase PF00069 43-293	Aurkc	1321119	O88445	AURKC_MOUSE	#	#	Histone modification write	Histone phosphorylation	15499654	#	histone	H3S10, H3S28	#	#	15499654	Aurora-C=AURKC, like Aurora-B kinase, is a chromosomal passenger protein localizing first to centromeres and then to the midzone of mitotic cells. Aurora-C transcript is expressed at a moderate level albeit about an order of magnitude lower than Aurora-B transcript in diploid human fibroblasts.
57	BABAM1	#	25008	BRISC and BRCA1 A complex member 1	29086	Q9NWV8	BABA1_HUMAN	Pfam-B_4074 PB004074 1-327	Babam1	1915501	Q3UI43	BABA1_MOUSE	#	#	Histone modification erase cofactor	Histone deubiquitination	19261746	BRISC, BRCA1-A	histone	#	#	#	19261746	MERIT40 (Mediator of Rap80 Interactions and Targeting 40 kD)/(C19orf62) is a Rap80-associated protein. MERIT40 is required for Rap80-associated lysine63–ubiquitin DUB activity, a critical component of BRCA1–Rap80 G2 checkpoint and viability responses to ionizing radiation. Thus, MERIT40 represents a novel factor that links BRCA1–Rap80 complex integrity, DSB recognition, and ubiquitin chain hydrol…
58	BAHD1	#	29153	bromo adjacent homology domain containing 1	22893	Q8TBE0	BAHD1_HUMAN	BAH PF01426 623-779	Bahd1	2139371	Q497V6	BAHD1_MOUSE	#	#	Chromatin remodeling	#	19666599	#	histone	H3K27me3	#	#	19666599	Two-hybrid screen suggest that BAHD1 could link chromatin condensation activities to DNA-binding transcription factors. The BAH domain does not bind H3K27me3 in vitro but is required for BAHD1 colocalization with H3K27me3 in vivo.
59	BANP	#	13450	BTG3 associated nuclear protein	54971	Q8N9N5	BANP_HUMAN	BEN PF10523 249-322	Banp	1889023	Q8VBU8	BANP_MOUSE	BEND	BEN domain containing	Histone modification write	Histone acetylation	16166625	#	histone	H3K9, H4K8	#	#	16166625	SMAR1 (=BANP) directs the histone modifications at a distance. Overexpression of SMAR1 deacetylates the histones in the probe II and III region and depletion of SMAR1 increases acetylation in this region. Possibly SMAR1 controls the histone acetylation status at a distance.
60	BAP1	#	950	BRCA1 associated protein-1 (ubiquitin carboxy-terminal hydrolase)	8314	Q92560	BAP1_HUMAN	Peptidase_C12 PF01088 4-217, Pfam-B_14567 PB014567 441-579, Pfam-B_16218 PB016218 271-439, Pfam-B_4660 PB004660 581-693	Bap1	1206586	Q99PU7	BAP1_MOUSE	#	#	Histone modification erase, Polycomb group (PcG) protein	Histone deubiquitination	20436459	PR-DUB	histone	H2AK119ub1	H2AK119	#	19815555, 19188440, 20436459	The Polycomb group proteins BAP1 and ASX form a conserved complex in vivo and in vitro.
61	BARD1	#	952	BRCA1 associated RING domain 1	580	Q99728	BARD1_HUMAN	Ank PF00023 427-459 460-491 493-525, BRCT PF00533 568-640, Pfam-B_30184 PB030184 161-239, Pfam-B_32178 PB032178 241-290, Pfam-B_32432 PB032432 291-339, Pfam-B_33025 PB033025 723-775, zf-RING_6 PF14835 41-105	Bard1	1328361	O70445	BARD1_MOUSE	ANKRD	Ankyrin repeat domain containing	Histone modification write	Histone ubiquitination	19916563	BRCC, BRCA1-A	histone	H2AX, H2A, H2B, H3, H4	H2AXub, H2Aub, H2Bub, H3ub, H4ub	#	19916563, 12485996	BARD1, like CstF-50, also interacts with RNA polymerase II. BARD1-mediated inhibition of polyadenylation may prevent inappropriate RNA processing during transcription,
62	BAZ1A	#	960	bromodomain adjacent to zinc finger domain, 1A	11177	Q9NRL2	BAZ1A_HUMAN	Bromodomain PF00439 1438-1521, DDT PF02791 422-487, PHD PF00628 1150-1198, Pfam-B_18021 PB018021 670-767, Pfam-B_18567 PB018567 769-877, Pfam-B_19398 PB019398 1210-1430, WAC_Acf1_DNA_bd PF10537 22-122, WHIM1 PF15612 592-640	Baz1a	1309478	O88379	BAZ1A_MOUSE	PHF	Zinc fingers, PHD-type	Histone chaperone	#	14759371	ACF, CHRAC	histone	#	#	#	14759371	ACF1-ISWI complex (ATP-dependent chromatin assembly and remodeling factor [ACF]) associates with histone-fold proteins (CHRAC-15 and CHRAC-17 in the human chromatin accessibility complex [CHRAC]). These histone-fold proteins facilitate ATP-dependent nucleosome sliding by ACF. Direct interaction of the CHRAC-15/17 complex with the ACF1 subunit is essential for this process.
63	BAZ1B	#	961	bromodomain adjacent to zinc finger domain, 1B	9031	Q9UIG0	BAZ1B_HUMAN	Bromodomain PF00439 1348-1431, PHD PF00628 1186-1234, WAC_Acf1_DNA_bd PF10537 20-120, WHIM1 PF15612 724-773, WHIM2 PF15613 899-936, WHIM3 PF15614 991-1031	Baz1b	1353499	Q9Z277	BAZ1B_MOUSE	PHF	Zinc fingers, PHD-type	Histone modification write	Histone phosphorylation	19092802	B-WICH, WINAC	histone	H2AXT142, H3	H2AXY142ph	#	19092802	WSTF=BAZ1B phosphorylates Tyr 142 of H2A.X, and WSTF activity has an important role in regulating several events that are critical for the DNA damage response.
64	BAZ2A	#	962	bromodomain adjacent to zinc finger domain, 2A	11176	Q9UIF9	BAZ2A_HUMAN	Bromodomain PF00439 1802-1885, DDT PF02791 848-910, MBD PF01429 546-620, PHD PF00628 1678-1726, Pfam-B_14139 PB014139 1518-1541, Pfam-B_1702 PB001702 2-228, Pfam-B_25722 PB025722 1211-1279, Pfam-B_3124 PB003124 701-789 1085-1136, Pfam-B_32186 PB032186 1484-1516, Pfam-B_6766 PB006766 331-489, WHIM1 PF15612 950-999, WHIM3 PF15614 1439-1480	Baz2a	2151152	Q91YE5	BAZ2A_MOUSE	PHF	Zinc fingers, PHD-type	Chromatin remodeling, Histone modification erase	Histone deacetylation	11532953	NoRC	histone, DNA	H4K16ac, DNA motif	H4K5, H4K8, H4K12	#	11532953	TIP5=BAZ2A is a member of a family of chromatin remodeling factors. Fig. 1 in the reference.
65	BAZ2B	#	963	bromodomain adjacent to zinc finger domain, 2B	29994	Q9UIF8	BAZ2B_HUMAN	Bromodomain PF00439 2069-2151, DDT PF02791 1087-1149, MBD PF01429 739-813, PHD PF00628 1933-1981, Pfam-B_10350 PB010350 521-649, Pfam-B_12038 PB012038 1200-1479, Pfam-B_13066 PB013066 91-399, Pfam-B_1587 PB001587 401-519, Pfam-B_17078 PB017078 1618-1728, Pfam-B_17427 PB017427 1-89, Pfam-B_9375 PB009375 1481-1616	Baz2b	2442782	#	#	PHF	Zinc fingers, PHD-type	Histone modification read	#	22464331	#	histone, DNA	H1.4ac, H2Aac, H2Bac, H3ac, H4Kac	#	#	22464331	Fig. 5 in the reference.
66	BCOR	#	20893	BCL6 corepressor	54880	Q6W2J9	BCOR_HUMAN	Ank_2 PF12796 1460-1560, Pfam-B_11277 PB011277 41-289, Pfam-B_26758 PB026758 300-329, Pfam-B_27995 PB027995 1241-1359, Pfam-B_30654 PB030654 1361-1419, Pfam-B_5207 PB005207 421-1239	Bcor	1918708	Q8CGN4	BCOR_MOUSE	ANKRD	Ankyrin repeat domain containing	Polycomb group (PcG) protein	#	16943429	BCOR	#	#	#	#	16943429	The recruitment of BCOR complex PcG proteins to target genes by BCL6=BCOR in B cells suggests that BCL6 functions as a PcG-targeting factor.
67	BCORL1	#	25657	BCL6 corepressor-like 1	63035	Q5H9F3	BCORL_HUMAN	Ank_2 PF12796 1410-1486 1426-1519, Pfam-B_1109 PB001109 110-149, Pfam-B_16739 PB016739 560-637, Pfam-B_20248 PB020248 740-800, Pfam-B_31169 PB031169 1-76, Pfam-B_8912 PB008912 383-533	Bcorl1	2443910	A2AQH4	BCORL_MOUSE	ANKRD	Ankyrin repeat domain containing	Histone modification erase cofactor	Histone deacetylation	23523425, 17379597	BCOR	histone	H3K36me2	#	#	23523425	Homologous to BCOR; which is a component of a complex (dRAF-like complex) in companion with KDM2B, a H3K36me2 demethylase.
68	BMI1	#	1066	BMI1 proto-oncogene, polycomb ring finger	648	P35226	BMI1_HUMAN	zf-C3HC4 PF00097 18-56	Bmi1	88174	P25916	BMI1_MOUSE	RNF, PCGF	RING-type (C3HC4) zinc fingers, Polycomb group ring fingers	Polycomb group (PcG) protein	#	15386022	PRC1	#	#	#	#	15386022	The complex, termed hPRC1L (human Polycomb repressive complex 1-like), is composed of several Polycomb-group proteins including Ring1, Ring2, Bmi1 and HPH2.
69	BPTF	#	3581	bromodomain PHD finger transcription factor	2186	Q12830	BPTF_HUMAN	Bromodomain PF00439 2936-3019, DDT PF02791 240-300, PHD PF00628 392-437 2869-2918, Pfam-B_14861 PB014861 2113-2229, Pfam-B_26081 PB026081 91-205, Pfam-B_911 PB000911 1922-2111, Pfam-B_94218 PB094218 1-89, WHIM1 PF15612 339-388	Bptf	2444008	#	#	PHF	Zinc fingers, PHD-type	Chromatin remodeling	#	18974875	NuRF	chromatin	#	#	#	18974875	Chromatin remodeling protein Bptf (Bromodomain PHD-finger Transcription Factor), the largest subunit of NURF (Nucleosome Remodeling Factor) in a mammal.
70	BRCA1	#	1100	breast cancer 1, early onset	672	P38398	BRCA1_HUMAN	BRCT PF00533 1648-1723 1756-1842, BRCT_assoc PF12820 344-508, EIN3 PF04873 648-978, Pfam-B_17893 PB017893 1404-1493, zf-C3HC4 PF00097 24-64	Brca1	104537	P48754	BRCA1_MOUSE	RNF, PPP1R	RING-type (C3HC4) zinc fingers, Serine/threonine phosphatases / Protein phosphatase 1, regulatory subunits	Histone modification write cofactor, TF	Histone acetylation, Histone methylation, Histone ubiquitination, TF activator, TF repressor	20820192	BRCC, BRCA1-A	DNA	DNA motif	#	#	20820192	BRCA1 acts as a transcription factor, which regulates expression of many genes involved in many biological processes. DNMT1, the methylation maintenance enzyme, is a transcriptional target of BRCA1. Impaired function of BRCA1 leads to global DNA hypomethylation, loss of genomic imprinting, and an open chromatin configuration in several types of tissues examined in a BRCA1 mutant mouse model at pr…
71	BRCA2	#	1101	breast cancer 2, early onset	675	P51587	BRCA2_HUMAN	BRCA-2_OB1 PF09103 2670-2800, BRCA-2_OB3 PF09104 3052-3190, BRCA-2_helical PF09169 2479-2667, BRCA2 PF00634 1002-1036 1212-1246 1421-1455 1517-1551 1664-1698 1837-1871 1971-2005 2051-2085, Pfam-B_13057 PB013057 2141-2448, Pfam-B_47717 PB047717 2449-2478, Pfam-B_8258 PB008258 651-989, Tower PF09121 2831-2872	Brca2	109337	P97929	BRCA2_MOUSE	FANC	Fanconi anemia, complementation groups	Histone modification write	Histone acetylation	9619837	BRCC	histone, DNA	H3, H4, ssDNA	#	#	9619837	BRCA2 proteins acetylate primarily H3 and H4 of free histones. This suggests that HAT activity of BRCA2 may play an important role in the regulation of transcription and tumor suppressor function.
72	BRCC3	#	24185	BRCA1/BRCA2-containing complex, subunit 3	79184	P46736	BRCC3_HUMAN	JAB PF01398 7-148	Brcc3	2389572	P46737	BRCC3_MOUSE	#	#	Histone modification erase	Histone deubiquitination	19202061	BRISC, BRCA1-A	histone	H2AK63, H2AXK63	H2A, H2AX	#	19202061	Involved in DNA damage response and reverses RNF8 ubiquitination activity. Rap80-BRCC36 DUB Activity and γH2AX hydrolysis Ubiquitination. Rap80 is required for BRCA1 and BRCC36 localization to DSBs.
73	BRD1	#	1102	bromodomain containing 1	23774	O95696	BRD1_HUMAN	Bromodomain PF00439 571-654, EPL1 PF10513 46-196, PHD_2 PF13831 228-262, PWWP PF00855 927-1042, zf-HC5HC2H_2 PF13832 269-388	Brd1	1924161	#	#	#	#	Histone modification read	#	21720545	MOZ/MORF	histone	H3K36me3, H3	#	#	21720545	The PWWP domains in BRPF1, BRPF2=BRD1, HDGF2, MUM1 and the N-terminal PWWP domains of WHSC1 and WHSC1L1 show weak binding affinity to histones with H3K36, K3K79 or H4K20 methylation.
74	BRD2	#	1103	bromodomain containing 2	6046	P25440	BRD2_HUMAN	Bromodomain PF00439 84-168 353-441, Pfam-B_12618 PB012618 624-776, Pfam-B_14336 PB014336 541-613	Brd2	99495	Q7JJ13	BRD2_MOUSE	#	#	Histone modification read	#	18406326	#	histone	H3K9me2, H3K14me2, H4K5ac, H4K12ac	#	#	18406326	Brd2- and Brd3-associated chromatin is significantly enriched in H4K5, H4K12, and H3K14 acetylation and contains relatively little dimethylated H3K9. Both Brd2 and Brd3 allowed RNA polymerase II to transcribe through nucleosomes in a defined transcription system. Such activity depended on specific histone H4 modifications known to be recognized by the Brd proteins.
75	BRD3	#	1104	bromodomain containing 3	8019	Q15059	BRD3_HUMAN	Bromodomain PF00439 42-128 315-403	Brd3	1914632	Q8K2F0	BRD3_MOUSE	#	#	Histone modification read	#	18406326	#	histone	H3K9me2, H3K14me2, H4K5ac, H4K12ac	#	#	18406326	Brd2- and Brd3-associated chromatin is significantly enriched in H4K5, H4K12, and H3K14 acetylation and contains relatively little dimethylated H3K9. Both Brd2 and Brd3 allowed RNA polymerase II to transcribe through nucleosomes in a defined transcription system. Such activity depended on specific histone H4 modifications known to be recognized by the Brd proteins.
76	BRD4	#	13575	bromodomain containing 4	23476	O60885	BRD4_HUMAN	Bromodomain PF00439 67-152 357-445, Pfam-B_14896 PB014896 1187-1263, Pfam-B_15118 PB015118 509-647, Pfam-B_18611 PB018611 648-667, Pfam-B_24632 PB024632 833-892, Pfam-B_29595 PB029595 1283-1311, Pfam-B_35798 PB035798 1136-1185, Pfam-B_361 PB000361 1324-1357	Brd4	1888520	Q9ESU6	BRD4_MOUSE	#	#	Histone modification read	#	12840145	#	histone	H3K9, H3K14, H4K5, H4K12	#	#	12840145	Brd4 avidly binds to di- and tetraacetylated histone H4 and diacetylated H3, but weakly or not at all to mono- and unacetylated H3 and H4.
77	BRD7	#	14310	bromodomain containing 7	29117	Q9NPI1	BRD7_HUMAN	Bromodomain PF00439 140-223, DUF3512 PF12024 286-534, Pfam-B_1543 PB001543 591-649, Pfam-B_64177 PB064177 1-49	Brd7	1349766	O88665	BRD7_MOUSE	#	#	Histone modification read	#	17498659	SWI/SNF BRM-BRG1	histone	H3K9ac, H3K14ac, H3K8ac	#	#	17498659	BRD7 bromodomain contains the typical left-handed four-helix bundle topology, and can bind with weak affinity to lysine-acetylated peptides derived from histone H3 with K9 or K14 acetylated and from histone H4 with K8, K12 or K16 acetylated.
78	BRD8	#	19874	bromodomain containing 8	10902	Q9H0E9	BRD8_HUMAN	Bromodomain PF00439 713-799 1112-1195, Pfam-B_19676 PB019676 1-69, Pfam-B_55933 PB055933 71-109	Brd8	1925906	Q8R3B7	BRD8_MOUSE	#	#	Histone modification read	#	14966270	SWR, NuA4, NuA4-related complex	histone	#	#	#	14966270	Part of the NuA4 histone acetyltransferase complex.
79	BRD9	#	25818	bromodomain containing 9	65980	Q9H8M2	BRD9_HUMAN	Bromodomain PF00439 143-228, DUF3512 PF12024 268-505, Pfam-B_8260 PB008260 511-595	Brd9	2145317	Q3UQU0	BRD9_MOUSE	#	#	Histone modification read	#	22464331	SWI/SNF BRM-BRG1	histone	H3	#	#	22464331	Fig. 5 in the reference.
80	BRDT	#	1105	bromodomain, testis-specific	676	Q58F21	BRDT_HUMAN	Bromodomain PF00439 36-121 276-364, Pfam-B_11430 PB011430 710-791	Brdt	1891374	Q91Y44	BRDT_MOUSE	#	#	Histone modification read	#	22901802	#	histone	H4K5ac, H4K8ac	#	#	22901802	Biochemical and crystallographic studies confirm that occupancy of the BRDT acetyl-lysine binding pocket by JQ1 prevents recognition of acetylated histone H4.
81	BRE	#	1106	brain and reproductive organ-expressed (TNFRSF1A modulator)	9577	Q9NXR7	BRE_HUMAN	BRE PF06113 1-333	Bre	1333875	Q8K3W0	BRE_MOUSE	#	#	Histone modification write cofactor	Histone ubiquitination	14636569	BRISC, BRCC, BRCA1-A	histone	#	#	#	14636569	BRCC36 and BRCC45 are novel components of the complex with sequence homology to a subunit of the signalosome and proteasome complexes. Reconstitution of a recombinant four-subunit complex containing BRCA1/BARD1/BRCC45/BRCC36 revealed an enhanced E3 ligase activity compared to that of BRCA1/BARD1 heterodimer. Furthermore, a recent report describes the ability of BRCA1-BARD1 heterodimer to autoubiq…
82	BRMS1	#	17262	breast cancer metastasis suppressor 1	25855	Q9HCU9	BRMS1_HUMAN	Sds3 PF08598 58-229	Brms1	2388804	Q99N20	BRMS1_MOUSE	#	#	Chromatin remodeling	#	17000776	mSin3A	chromatin	#	#	#	17000776	As a corepressor, BRMS1 can function as a more global regulator of chromatin structure, as evidenced by its ability to decrease promoter occupancy of Ac-H3 and Ac-H4 on both the cIAP2 and the Bfl-1/A1 promoters.
83	BRMS1L	#	20512	breast cancer metastasis-suppressor 1-like	84312	Q5PSV4	BRM1L_HUMAN	Sds3 PF08598 59-227	Brms1l	1196337	Q3U1T3	BRM1L_MOUSE	#	#	Histone modification erase	Histone deacetylation	15451426	mSin3A	histone	#	#	#	15451426	p40-associated Sin3A/HDAC1 complex can deacetylate histone peptides in vitro. p40 can also repress transcription when tethered to the Gal-regulated promoter by the Gal-DNA binding domain.
84	BRPF1	#	14255	bromodomain and PHD finger containing, 1	7862	P55201	BRPF1_HUMAN	Bromodomain PF00439 637-720, EPL1 PF10513 105-255, PHD_2 PF13831 287-321, PWWP PF00855 1083-1198, zf-HC5HC2H_2 PF13832 328-447	Brpf1	1926033	#	#	#	#	Histone modification read	#	20400950	MOZ/MORF	histone	H3K36me3	#	#	20400950	Molecular basis of histone H3K36me3 recognition by the PWWP domain of Brpf1.
85	BRPF3	#	14256	bromodomain and PHD finger containing, 3	27154	Q9ULD4	BRPF3_HUMAN	Bromodomain PF00439 598-681, EPL1 PF10513 47-194, PHD_2 PF13831 226-260, PWWP PF00855 1074-1189, Pfam-B_5327 PB005327 751-829, zf-HC5HC2H_2 PF13832 267-386	Brpf3	2146836	#	#	#	#	Histone modification write cofactor	Histone acetylation	18794358	MOZ/MORF	histone	#	#	#	18794358	Component of the MOZ/MORF complex which has a histone H3 acetyltransferase activity. BRPF proteins bridge the association of MOZ and MORF with ING5 and EAF6.
86	BRWD1	#	12760	bromodomain and WD repeat domain containing 1	54014	Q9NSI6	BRWD1_HUMAN	Bromodomain PF00439 1166-1252 1322-1405, Pfam-B_18973 PB018973 859-924, Pfam-B_22078 PB022078 2089-2186, Pfam-B_27858 PB027858 1900-2087, Pfam-B_71 PB000071 2238-2318, Pfam-B_8184 PB008184 1821-1898, WD40 PF00400 177-214 218-256 260-302 358-396 458-497	Brwd1	1890651	Q921C3	BRWD1_MOUSE	WDR	WD repeat domain containing	Histone modification read	#	22464331	#	histone	H3	#	#	22464331	Fig. 5 in the reference.
87	BRWD3	#	17342	bromodomain and WD repeat domain containing 3	254065	Q6RI45	BRWD3_HUMAN	Bromodomain PF00439 1147-1233 1345-1418, Pfam-B_12397 PB012397 1669-1710, Pfam-B_2569 PB002569 9-97, WD40 PF00400 171-208 212-250 254-296 352-392 455-494 507-540	Brwd3	3029414	A2AHJ4	BRWD3_MOUSE	WDR	WD repeat domain containing	Histone modification read	#	22464331	#	histone	H3	#	#	22464331	Fig. 5 in the reference.
88	BUB1	#	1148	BUB1 mitotic checkpoint serine/threonine kinase	699	O43683	BUB1_HUMAN	Mad3_BUB1_I PF08311 4-126, Pkinase PF00069 787-1033	Bub1	1100510	O08901	BUB1_MOUSE	#	#	Histone modification write	Histone phosphorylation	20929775	#	histone	H2AS121	H2AS121ph	#	20929775	Bub1 mediates histone 2A-serine 121 (H2A-S121) phosphorylation.
89	C11orf30	New	18071	chromosome 11 open reading frame 30	56946	Q7Z589	EMSY_HUMAN	ENT PF03735 16-88, Pfam-B_10468 PB010468 695-833, Pfam-B_10943 PB010943 985-1113	2210018M11Rik	1924203	Q8BMB0	EMSY_MOUSE	#	#	Histone modification write cofactor	Histone methylation	19131338	#	histone	#	#	#	#	Part of a complex with histone methyltranferase activity. UniProt: Regulator which is able to repress transcription, possibly via its interaction with a multiprotein chromatin remodeling complex that modifies the chromatin.
90	C14orf169	#	20968	#	#	Q9H6W3	NO66_HUMAN	Cupin_4 PF08007 215-557, Pfam-B_41208 PB041208 71-139, Pfam-B_47541 PB047541 1-69	-	-	Q9JJF3	NO66_MOUSE	#	#	Histone modification erase	Histone methylation	23160351	#	histone	H3K4me3, H3K4me1, H3K36me2	H3K4me2, H3K4, H3K36me1	#	23160351	H3K4me3 demethylase Rbp2 (Kdm5a). In addition to NO66=C14orf169, at least four other H3K36me3 demethylases are known.
91	C17orf49	#	28737	chromosome 17 open reading frame 49	124944	Q8IXM2	BAP18_HUMAN	#	0610010K14Rik	1915609	Q9DCT6	BAP18_MOUSE	#	#	Histone modification read	#	20850016	CHD8, MLL2/3, MLL4/WBP7	histone	H3K4me3	#	#	20850016	H3K4me3 readers Sgf29, TRRAP, PHF8, GATAD1, and BAP18=C17orf49, are associated mainly with promoters (Figures S3A and S3B) and coincide with H3K4me3 marking.
92	CARM1	#	23393	coactivator-associated arginine methyltransferase 1	10498	Q86X55	CARM1_HUMAN	CARM1 PF11531 26-139, PRMT5 PF05185 143-446, Pfam-B_10255 PB010255 449-469, Pfam-B_13059 PB013059 511-606	Carm1	1913208	Q9WVG6	CARM1_MOUSE	PRMT	Protein arginine methyltransferases	Histone modification write	Histone methylation	12237300	#	histone	H3R17	H3R17me, H3R17me2a	#	16497732, 19405910	Methylates histone H3 at 'Arg-17' (H3R17me), forming mainly asymmetric dimethylarginine (H3R17me2a), leading to activate transcription via chromatin remodeling. CARM1-directed arginine methylation of histone H3 in the promoters of steroid hormone-responsive genes is induced by steroid hormone treatment of cells.
93	CBX1	#	1551	chromobox homolog 1	10951	P83916	CBX1_HUMAN	Chromo PF00385 21-70, Chromo_shadow PF01393 115-172	Cbx1	105369	P83917	CBX1_MOUSE	#	#	Histone modification read	#	21047797	#	histone	H3K9me3, H3K27me3	#	#	21047797	Binding data indicate that Cbx1, -3, and -5 bind with greater affinity to H3K9me3.
94	CBX2	#	1552	chromobox homolog 2	84733	Q14781	CBX2_HUMAN	Chromo PF00385 12-61, Pfam-B_1400 PB001400 249-295	Cbx2	88289	P30658	CBX2_MOUSE	#	#	Histone modification read	#	21047797	PRC1	histone	H3K9me3, H3K27me3	#	#	21047797	Cbx2 and Cbx7 recognized both H3K9me3 and H3K27me3, whereas Cbx4 preferred H3K9me3.
95	CBX3	#	1553	chromobox homolog 3	11335	Q13185	CBX3_HUMAN	Chromo PF00385 30-79, Chromo_shadow PF01393 119-176	Cbx3	108515	P23198	CBX3_MOUSE	#	#	Histone modification read	#	21047797	RING2-L3MBTL2, L3MBTL1	histone	H3K9me3	#	#	21047797	Cbx3 chromodomain binds to H3K9me3 but not to H3K27me3.
96	CBX4	#	1554	chromobox homolog 4	8535	O00257	CBX4_HUMAN	Chromo PF00385 11-60, Pfam-B_16393 PB016393 481-531, Pfam-B_26041 PB026041 401-479, Pfam-B_8537 PB008537 82-281	Cbx4	1195985	O55187	CBX4_MOUSE	#	#	Histone modification read	#	21047797	PRC1	histone	H3K9me3	#	#	21047797	Cbx2 and Cbx7 recognizes both H3K9me3 and H3K27me3, whereas Cbx4 prefers H3K9me3.
97	CBX5	#	1555	chromobox homolog 5	23468	P45973	CBX5_HUMAN	Chromo PF00385 20-69, Chromo_shadow PF01393 119-176	Cbx5	109372	Q61686	CBX5_MOUSE	#	#	Histone modification read	#	21047797	#	histone	H3K9me, H3K27me3	#	#	21047797	Excluded from chromatin when 'Tyr-41' of histone H3 is phosphorylated (H3Y41ph).
98	CBX6	#	1556	chromobox homolog 6	23466	O95503	CBX6_HUMAN	Chromo PF00385 11-60, Pfam-B_41557 PB041557 291-379, Pfam-B_49897 PB049897 381-410	Cbx6	3512628	Q9DBY5	CBX6_MOUSE	#	#	Histone modification read	#	21047797	PRC1	histone	H3K9me3, H3K27me3	#	#	21047797	Cbx6 and Cbx8 have functional aromatic cages and hydrophobic fingers very similar to those of Cbx2, -4, and -7, but the former bind to H3K9me3 and H3K27me3 peptides with much lower affinity.
99	CBX7	#	1557	chromobox homolog 7	23492	O95931	CBX7_HUMAN	Chromo PF00385 11-60	Cbx7	1196439	Q8VDS3	CBX7_MOUSE	#	#	Histone modification read	#	21047797	PRC1	histone	H3K9me3, H3K27me3	#	#	21047797	Cbx2 and Cbx7 recognize both H3K9me3 and H3K27me3, whereas Cbx4 prefers H3K9me3.
100	CBX8	#	15962	chromobox homolog 8	57332	Q9HC52	CBX8_HUMAN	Chromo PF00385 11-60	Cbx8	1353589	Q9QXV1	CBX8_MOUSE	#	#	Histone modification read	#	21047797	PRC1	histone	H3K9me3, H3K27me3	#	#	21047797	Cbx6 and Cbx8 have functional aromatic cages and hydrophobic fingers very similar to those of Cbx2, -4, and -7, but the former bind to H3K9me3 and H3K27me3 peptides with much lower affinity.
101	CCDC101	#	25156	coiled-coil domain containing 101	112869	Q96ES7	SGF29_HUMAN	DUF1325 PF07039 157-289	Ccdc101	1922815	Q9DA08	SGF29_MOUSE	#	#	Histone modification read	#	21685874	ATAC	histone	H3K4me, H3K4me3	#	#	21685874	The crystal structures of the tandem Tudor domains of Saccharomyces cerevisiae and human Sgf29=CCDC101 and their complexes with H3K4me2 and H3K4me3 peptides, respectively, shows that Sgf29 selectively binds H3K4me2/3 marks.
102	CDC6	New	1744	cell division cycle 6	990	Q99741	CDC6_HUMAN	AAA_22 PF13401 190-322, Cdc6_C PF09079 465-545	Cdc6	1345150	O89033	CDC6_MOUSE	#	#	Chromatin remodeling	#	22358331	#	chromatin	#	#	#	#	CDC6 interacts with the HP1 chromoshadow domain.
103	CDC73	New	16783	cell division cycle 73	79577	Q6P1J9	CDC73_HUMAN	CDC73 PF05179 233-525	Cdc73	2384876	Q8JZM7	CDC73_MOUSE	#	#	Histone modification write cofactor	Histone methylation	#	#	histone	#	#	#	#	UniProt: PAF1C recruits the RNF20/40 E3 ubiquitin-protein ligase complex and the E2 enzyme UBE2A or UBE2B to chromatin which mediate monoubiquitination of 'Lys-120' of histone H2B (H2BK120ub1).
104	CDK1	#	1722	cyclin-dependent kinase 1	983	P06493	CDK1_HUMAN	Pkinase PF00069 4-287	Cdk1	88351	P11440	CDK1_MOUSE	CDK	Cyclin-dependent kinases	Histone modification write	Histone phosphorylation	22509284	#	histone	H1	H1ph	#	22509284	Histone H1, a known CDKs target protein, was strongly phosphorylated by CDK1/cyclin B, illustrating the normal activity of CDK1/cyclin B.
105	CDK17	#	8750	cyclin-dependent kinase 17	5128	Q00537	CDK17_HUMAN	Pkinase PF00069 192-473	Cdk17	97517	Q8K0D0	CDK17_MOUSE	CDK	Cyclin-dependent kinases	Histone modification write	Histone phosphorylation	#	#	histone	H1	#	#	#	Has a Ser/Thr-phosphorylating activity for histone H1. (Annotated by similarity.)
106	CDK2	#	1771	cyclin-dependent kinase 2	1017	P24941	CDK2_HUMAN	Pkinase PF00069 4-286	Cdk2	104772	P97377	CDK2_MOUSE	CDK	Cyclin-dependent kinases	Histone modification write	Histone phosphorylation	15753125	#	histone	H1S, H1T	H1Sph, H1Tph	#	15753125	Cdk2 is one of the enzymes recruited to replication foci (by Cdc45 or other fork proteins), followed by H1 phosphorylation and chromatin unfolding.
107	CDK3	#	1772	cyclin-dependent kinase 3	1018	Q00526	CDK3_HUMAN	Pkinase PF00069 4-286	Cdk3-ps	1916931	Q80YP0	CDK3_MOUSE	CDK	Cyclin-dependent kinases	Histone modification write	Histone phosphorylation	#	#	histone	H1	#	#	#	Cdk3 is supposed to phosphorylate histone H1, but have found no good reference to document it.
108	CDK5	#	1774	cyclin-dependent kinase 5	1020	Q00535	CDK5_HUMAN	Pkinase PF00069 4-286	Cdk5	101765	P49615	CDK5_MOUSE	CDK	Cyclin-dependent kinases	Histone modification write	Histone phosphorylation	19729834	#	histone	H1	#	#	19729834	Reciprocal coimmunoprecipitation studies with antibodies to either myc or Cdk5 revealed that cyclin I bound to and activated endogenous Cdk5, as analyzed by histone H1 phosphorylation.
109	CDK7	#	1778	cyclin-dependent kinase 7	1022	P50613	CDK7_HUMAN	Pfam-B_20206 PB020206 301-344, Pkinase PF00069 12-295	Cdk7	102956	Q03147	CDK7_MOUSE	CDK, TFIIH	Cyclin-dependent kinases, General transcription factor IIH complex subunits	Histone modification write	Histone phosphorylation	10722743	#	histone	H1	#	#	10722743	Cdk7, is able to phosphorylate histone H1, and the basal activity is increased 2-fold in the presence of recombinant human cyclin H (the activating partner of Cdk7).
110	CDK9	New	1780	cyclin-dependent kinase 9	1025	P50750	CDK9_HUMAN	Pkinase PF00069 19-315	Cdk9	1328368	Q99J95	CDK9_MOUSE	CDK	Cyclin-dependent kinases	Histone modification cofactor	#	19844166	#	histone	#	#	#	#	CDK9 functions to guide a complex network of chromatin modifications including histone H2B monoubiquitination (H2Bub1), H3 lysine 4 trimethylation (H3K4me3) and H3K36me3. UniProt: Protein kinase involved in the regulation of transcription. Part of the complex P-TEFb involved in cotranscriptional histone modification.
111	CDY1	#	1809	chromodomain protein, Y-linked, 1	9085	Q9Y6F8	CDY1_HUMAN	Chromo PF00385 6-57, ECH PF00378 287-535, Pfam-B_51834 PB051834 101-148	#	#	#	#	#	#	Histone modification write	Histone acetylation	12072557	#	histone	H4	#	#	12072557	Human CDY and mouse CDYL=CDY1 proteins exhibit histone acetyltransferase activity in vitro, with a strong preference for histone H4.
112	CDY1B	#	23920	chromodomain protein, Y-linked, 1B	253175	Q9Y6F8	CDY1_HUMAN	Chromo PF00385 6-57, ECH PF00378 287-535, Pfam-B_51834 PB051834 101-148	#	#	#	#	#	#	Histone modification write	Histone acetylation	12072557	#	histone	H4	#	#	12072557	Human CDY and mouse CDYL=CDY1B proteins exhibit histone acetyltransferase activity in vitro, with a strong preference for histone H4.
113	CDY2A	#	1810	chromodomain protein, Y-linked, 2A	9426	Q9Y6F7	CDY2_HUMAN	Chromo PF00385 6-57, ECH PF00378 288-536, Pfam-B_51834 PB051834 101-149	#	#	#	#	#	#	Histone modification write	Histone acetylation	#	#	histone	#	#	#	#	May have histone acetyltransferase activity. (Annotated by similarity.)
114	CDY2B	New	23921	chromodomain protein, Y-linked, 2B	203611	Q9Y6F7	CDY2_HUMAN	Chromo PF00385 6-57, ECH PF00378 288-536, Pfam-B_51834 PB051834 101-149	#	#	#	#	#	#	Histone modification write	Histone acetylation	22498752	#	histone	#	#	#	#	CDY2B annotated as histone acetyltransferase in UniProt.
115	CDYL	#	1811	chromodomain protein, Y-like	9425	Q9Y232	CDYL1_HUMAN	Chromo PF00385 61-112, ECH PF00378 345-593, Pfam-B_14969 PB014969 136-234	Cdyl	1339956	Q9WTK2	CDYL_MOUSE	#	#	Histone modification write	Histone acetylation	12072557	#	histone	H4	#	#	12072557	Human CDY and mouse CDYL proteins exhibit histone acetyltransferase activity in vitro, with a strong preference for histone H4.
116	CDYL2	#	23030	chromodomain protein, Y-like 2	124359	Q8N8U2	CDYL2_HUMAN	Chromo PF00385 7-57, ECH PF00378 253-501	Cdyl2	1923046	Q9D5D8	CDYL2_MOUSE	#	#	Histone modification read	#	23455924	#	histone	H3K9me3	#	#	21774827	Many mouse chromodomain proteins are reported to bind H3K9me3 in vitro, including CDYL, CDYL2, CBX2, CBX4, CBX7 and M-phase phosphoprotein 8 (MPP8).
117	CECR2	#	1840	cat eye syndrome chromosome region, candidate 2	27443	Q9BXF3	CECR2_HUMAN	Bromodomain PF00439 443-526, Pfam-B_13010 PB013010 1-329, Pfam-B_18245 PB018245 800-968, Pfam-B_20164 PB020164 331-419	Cecr2	1923799	#	#	#	#	Histone modification read	#	22464331	CERF, CERF	histone	H2A, H3	#	#	22464331	Fig. 5 in the reference.
118	CENPC	#	1854	centromere protein C	1060	Q03188	CENPC_HUMAN	CENP-C_C PF11699 856-940, CENP-C_mid PF15620 296-552, CENP_C_N PF15622 7-292	Cenpc1	99700	P49452	CENPC_MOUSE	#	#	DNA modification	DNA methylation	19482874	#	DNA	C	5mC	#	19482874	CENPC recruits DNA methylation and DNMT3B to both centromeric and pericentromeric satellite repeats and regulates the histone code in these regions.
119	CHAF1A	#	1910	chromatin assembly factor 1, subunit A (p150)	10036	Q13111	CAF1A_HUMAN	CAF-1_p150 PF11600 266-479, CAF1-p150_C2 PF15539 665-956, CAF1-p150_N PF15557 1-229, CAF1A PF12253 557-635	Chaf1a	1351331	Q9QWF0	CAF1A_MOUSE	#	#	Chromatin remodeling	#	7600578	CAF-1	histone	H3, H4	#	#	7600578	p150=CHAF1A and p60 directly interact and are both required for DNA replication-dependent assembly of nucleosomes. Deletion of the p60-binding domain from the p150 protein prevents chromatin assembly. p150 and p60 form complexes with newly synthesized histones H3 and acetylated H4 in human cell extracts, suggesting that such complexes are intermediates between histone synthesis and assembly onto …
120	CHAF1B	#	1911	chromatin assembly factor 1, subunit B (p60)	8208	Q13112	CAF1B_HUMAN	CAF-1_p60_C PF15512 381-558, WD40 PF00400 10-45 57-94 119-157 161-199 339-372	Chaf1b	1314881	Q9D0N7	CAF1B_MOUSE	WDR	WD repeat domain containing	Chromatin remodeling	#	7600578	WINAC, CAF-1	histone	H3, H4	#	#	7600578	p150 and p60==CHAF1B directly interact and are both required for DNA replication-dependent assembly of nucleosomes. Deletion of the p60-binding domain from the p150 protein prevents chromatin assembly. p150 and p60 form complexes with newly synthesized histones H3 and acetylated H4 in human cell extracts, suggesting that such complexes are intermediates between histone synthesis and assembly onto…
121	CHD1	#	1915	chromodomain helicase DNA binding protein 1	1105	O14646	CHD1_HUMAN	Chromo PF00385 273-355 389-443, DUF4208 PF13907 1400-1500, Helicase_C PF00271 822-902, Pfam-B_182 PB000182 1646-1708, Pfam-B_91833 PB091833 121-162, SNF2_N PF00176 484-765	Chd1	88393	P40201	CHD1_MOUSE	#	#	Chromatin remodeling	#	12592387	#	DNA	#	#	#	12592387	These proteins have a DNA-binding domain as well as a chromodomain motif that can directly effect chromatin structure and gene transcription. There are currently four known members of this gene family in humans (CHD1–CHD4).
122	CHD1L	#	1916	chromodomain helicase DNA binding protein 1-like	9557	Q86WJ1	CHD1L_HUMAN	Helicase_C PF00271 381-459, Pfam-B_2492 PB002492 468-549, SNF2_N PF00176 49-328	Chd1l	1915308	Q9CXF7	CHD1L_MOUSE	#	#	Chromatin remodeling	#	19661379	#	DNA	#	#	#	19661379	A chromatin-remodeling enzyme, ALC1 (Amplified in Liver Cancer 1, also known as CHD1L), that interacts with poly(ADP-ribose) and catalyzes PARP1-stimulated nucleosome sliding.
123	CHD2	#	1917	chromodomain helicase DNA binding protein 2	1106	O14647	CHD2_HUMAN	Chromo PF00385 261-344 378-447, DUF4208 PF13907 1455-1555, Helicase_C PF00271 825-905, Pfam-B_19320 PB019320 1231-1309, Pfam-B_761 PB000761 1111-1229, SNF2_N PF00176 487-768	Chd2	2448567	E9PZM4	CHD2_MOUSE	#	#	Chromatin remodeling	#	12592387	#	DNA	#	#	#	12592387	These proteins have a DNA-binding domain as well as a chromodomain motif that can directly effect chromatin structure and gene transcription. There are currently four known members of this gene family in humans (CHD1–CHD4).
124	CHD3	#	1918	chromodomain helicase DNA binding protein 3	1107	Q12873	CHD3_HUMAN	CHDCT2 PF08074 1735-1907, CHDNT PF08073 147-201, Chromo PF00385 539-574 631-683, DUF1086 PF06461 1363-1519, DUF1087 PF06465 1293-1357, Helicase_C PF00271 1094-1174, PHD PF00628 381-426 458-503, SNF2_N PF00176 739-1035	Chd3	1344395	#	#	PHF	Zinc fingers, PHD-type	Chromatin remodeling	#	12592387	NuRD	DNA	#	#	#	12592387	These proteins have a DNA-binding domain as well as a chromodomain motif that can directly effect chromatin structure and gene transcription. There are currently four known members of this gene family in humans (CHD1–CHD4).
125	CHD4	#	1919	chromodomain helicase DNA binding protein 4	1108	Q14839	CHD4_HUMAN	CHDCT2 PF08074 1724-1896, CHDNT PF08073 163-217, Chromo PF00385 531-577 622-674, DUF1086 PF06461 1366-1523, DUF1087 PF06465 1289-1353, Helicase_C PF00271 1084-1164, PHD PF00628 372-417 451-496, SNF2_N PF00176 729-1025	Chd4	1344380	Q6PDQ2	CHD4_MOUSE	PHF	Zinc fingers, PHD-type	Chromatin remodeling	#	12592387	NuRD	DNA	#	#	#	12592387	These proteins have a DNA-binding domain as well as a chromodomain motif that can directly effect chromatin structure and gene transcription. There are currently four known members of this gene family in humans (CHD1–CHD4).
126	CHD5	#	16816	chromodomain helicase DNA binding protein 5	26038	Q8TDI0	CHD5_HUMAN	CHDCT2 PF08074 1731-1903, CHDNT PF08073 146-200, Chromo PF00385 499-537 592-643, DUF1086 PF06461 1377-1531, DUF1087 PF06465 1295-1359, Helicase_C PF00271 1058-1138, PHD PF00628 345-390 418-463, Pfam-B_20089 PB020089 201-334, SNF2_N PF00176 703-999	Chd5	3036258	A2A8L1	CHD5_MOUSE	PHF	Zinc fingers, PHD-type	Chromatin remodeling	#	12592387	#	histone	H3K27me3, H3K4	#	#	12592387, 23948251	A novel gene encoding a protein with chromatin remodeling, helicase and DNA-binding motifs. This gene (CHD5) is the fifth member of the CHD gene family identified in humans.
127	CHD6	#	19057	chromodomain helicase DNA binding protein 6	#	Q8TD26	CHD6_HUMAN	BRK PF07533 2400-2441, Chromo PF00385 292-354 375-429, Helicase_C PF00271 817-897, Pfam-B_18962 PB018962 1-49, Pfam-B_23619 PB023619 1691-1909, Pfam-B_71010 PB071010 1911-1953, Pfam-B_761 PB000761 1271-1333 1361-1519, SNF2_N PF00176 464-751	Chd6	1918639	A3KFM7	CHD6_MOUSE	#	#	Chromatin remodeling	#	12592387	#	chromatin	#	#	#	12592387	A novel gene encoding a protein with chromatin remodeling, helicase and DNA-binding motifs. This gene (CHD5=CHD6) is the fifth member of the CHD gene family identified in humans.
128	CHD7	#	20626	chromodomain helicase DNA binding protein 7	55636	Q9P2D1	CHD7_HUMAN	BRK PF07533 2562-2612 2640-2685, Chromo PF00385 800-862 882-935, Helicase_C PF00271 1324-1404, Pfam-B_19729 PB019729 1-188, Pfam-B_19848 PB019848 2351-2469, Pfam-B_2227 PB002227 281-449, Pfam-B_2565 PB002565 1722-1920, Pfam-B_6146 PB006146 2041-2259, Pfam-B_761 PB000761 1622-1720 1966-2035, SNF2_N PF00176 971-1258	Chd7	2444748	A2AJK6	CHD7_MOUSE	#	#	Chromatin remodeling	#	5201778	#	chromatin	#	#	#	5201778	CHD7 protein counts several functional domains: two chromo (chromatin organization modifier), one SNF2/SWI, one helicase and two BRK domains (Figure 4). Chromo domains are implicated in the recognition of lysine-methylated histone tails and of DNA (and RNA) targets.
129	CHD8	#	20153	chromodomain helicase DNA binding protein 8	57680	Q9HCK8	CHD8_HUMAN	BRK PF07533 2308-2353, Chromo PF00385 642-704 724-778, Helicase_C PF00271 1167-1247, Pfam-B_10410 PB010410 1-109, Pfam-B_12479 PB012479 1721-1779, Pfam-B_13819 PB013819 2211-2279, Pfam-B_20709 PB020709 2031-2169, Pfam-B_2565 PB002565 1781-2029, Pfam-B_6146 PB006146 2171-2209, Pfam-B_6192 PB006192 1481-1669, Pfam-B_7386 PB007386 311-493, Pfam-B_8182 PB008182 1411-1479, Pfam-B_8545 PB008545 111-309…	Chd8	1915022	Q09XV5	CHD8_MOUSE	#	#	Chromatin remodeling	#	18378692	CHD8, MLL2/3, MLL4/WBP7	chromatin	H1	#	#	19151705, 18378692	CHD8 is an ATP-dependent chromatin remodeling factor that regulates beta-catenin target genes.
130	CHD9	#	25701	chromodomain helicase DNA binding protein 9	80205	Q3L8U1	CHD9_HUMAN	BRK PF07533 2480-2530 2554-2599, Chromo PF00385 690-752 773-827, Helicase_C PF00271 1216-1296, Pfam-B_10410 PB010410 1-89, Pfam-B_1107 PB001107 2701-2729, Pfam-B_15117 PB015117 371-579, Pfam-B_24836 PB024836 1774-1901, Pfam-B_6192 PB006192 1530-1675, Pfam-B_7386 PB007386 231-369, Pfam-B_8182 PB008182 1460-1528, Pfam-B_8545 PB008545 91-229, SNF2_N PF00176 863-1150	Chd9	1924001	Q8BYH8	CHD9_MOUSE	#	#	Chromatin remodeling	#	16554032	#	DNA	#	#	#	16554032	PRIC320=CHD9 is similar to a recently described chromodomain helicase DNA-binding protein [27]. The recognition of this chromatin remodeling function and nuclear receptor coactivator function is suggestive of the multiple roles played by these nuclear receptor cofactors.
131	CHEK1	New	1925	checkpoint kinase 1	1111	O14757	CHK1_HUMAN	Pkinase PF00069 9-265	Chek1	1202065	O35280	CHK1_MOUSE	#	#	Histone modification write	Histone phosphorylation	#	#	histone	H3.1	H3.1ph	#	#	UniProt: May regulate the transcription of genes that regulate cell-cycle progression through the phosphorylation of histones. Phosphorylates histone H3.1 (to form H3T11ph), which leads to epigenetic inhibition of a subset of genes.
132	CHRAC1	#	13544	chromatin accessibility complex 1	54108	Q9NRG0	CHRC1_HUMAN	CBFD_NFYB_HMF PF00808 17-80	Chrac1	2135796	Q9JKP8	CHRC1_MOUSE	#	#	Histone chaperone	#	10880450	CHRAC	DNA	#	#	#	10880450	Human homologues of two novel putative histone-fold proteins in Drosophila CHRAC are present in HuCHRAC. The two human histone-fold proteins form a stable complex that binds naked DNA but not nucleosomes.
133	CHTOP	New	24511	chromatin target of PRMT1	26097	Q9Y3Y2	CHTOP_HUMAN	FoP_duplication PF13865 171-245	Chtop	1913761	Q9CY57	CHTOP_MOUSE	#	#	#	#	25284789	#	DNA	#	#	#	#	5-Hydroxymethylcytosine plays a critical role in glioblastomagenesis by recruiting the CHTOP-methylosome complex.
134	CHUK	#	1974	conserved helix-loop-helix ubiquitous kinase	1147	O15111	IKKA_HUMAN	IKKbetaNEMObind PF12179 706-743, Pfam-B_15051 PB015051 300-415, Pkinase PF00069 15-297	Chuk	99484	Q60680	IKKA_MOUSE	#	#	Histone modification write	Histone phosphorylation	17434128	#	histone	H3	#	#	17434128	In the nucleus, IKKα=CHUK is recruited to the promoter region of the NF-κB-regulated genes by interacting with CBP, and contributes to NF-κB-mediated gene expressions through phosphorylation of histone H3.
135	CIR1	#	24217	corepressor interacting with RBPJ, 1	9541	Q86X95	CIR1_HUMAN	Cir_N PF10197 13-49, Pfam-B_16354 PB016354 52-448	Cir1	1914185	Q9DA19	CIR1_MOUSE	#	#	Histone modification read	#	9874765	#	histone	#	#	#	9874765	CIR binds to histone deacetylase and to SAP30 and serves as a linker between CBF1 and the histone deacetylase complex.
136	CIT	#	1985	citron rho-interacting serine/threonine kinase	11113	O14578	CTRO_HUMAN	CNH PF00780 1597-1868, Pfam-B_11694 PB011694 483-521, Pfam-B_387 PB000387 1354-1412, Pkinase PF00069 97-360, Pkinase_C PF00433 378-424	Cit	105313	P49025	CTRO_MOUSE	#	#	Histone modification write cofactor, Histone modification write cofactor	Histone methylation, Histone phosphorylation	18245345	#	histone	H3K9	H3K9me	#	18245345	Drosophila sticky/citron kinase (=CIT) is a regulator of cell-cycle progression, genetically interacts with Argonaute 1 and modulates epigenetic gene silencing.
137	CLNS1A	New	2080	chloride channel, nucleotide-sensitive, 1A	1207	P54105	ICLN_HUMAN	Pfam-B_77655 PB077655 1-34, Voldacs PF03517 35-165	Clns1a	109638	Q61189	ICLN_MOUSE	#	#	Histone modification write cofactor	Histone methylation	#	methylosome	#	#	#	#	#	Part of the methylosome complex
138	CLOCK	#	2082	clock circadian regulator	9575	O15516	CLOCK_HUMAN	HLH PF00010 35-85, PAS PF00989 109-188, PAS_11 PF14598 273-381, Pfam-B_3081 PB003081 721-839, Pfam-B_7827 PB007827 571-719, Pfam-B_8264 PB008264 382-429	Clock	99698	O08785	CLOCK_MOUSE	KAT, bHLH	Chromatin-modifying enzymes / K-acetyltransferases, Basic helix-loop-helix proteins	Histone modification write	Histone acetylation	#	#	histone	H3, H4	#	#	#	Acetylates primarily histones H3 and H4. (Annotated by similarity.)
139	CRB2	#	18688	crumbs family member 2	286204	Q5IJ48	CRUM2_HUMAN	EGF PF00008 112-142 150-180 227-257 324-354 362-392 811-841 1060-1090, Laminin_G_2 PF02210 465-588 900-1033, Pfam-B_3557 PB003557 1199-1283, Pfam-B_79172 PB079172 1119-1197, hEGF PF12661 305-317	Crb2	2679260	Q80YA8	CRUM2_MOUSE	#	#	Histone modification read	#	21423274	#	histone	H4K20	#	#	21423274	Table 1 in the reference.
140	CREBBP	#	2348	CREB binding protein	1387	Q92793	CBP_HUMAN	Bromodomain PF00439 1094-1180, Creb_binding PF09030 2016-2115, DUF902 PF06001 1191-1232, KAT11 PF08214 1342-1648, KIX PF02172 587-667, Pfam-B_2669 PB002669 2188-2217, Pfam-B_817 PB000817 2353-2401, ZZ PF00569 1701-1742, zf-TAZ PF02135 352-432 1770-1843	Crebbp	1098280	P45481	CBP_MOUSE	KAT	Chromatin-modifying enzymes / K-acetyltransferases	Histone modification write	Histone acetylation	8945521	#	histone	#	#	#	8945521	The transcriptional coactivators p300 and CBP=CREBBP are histone acetyltransferases.
141	CSNK2A1	New	2457	casein kinase 2, alpha 1 polypeptide	1457	P68400	CSK21_HUMAN	Pkinase PF00069 39-324	Csnk2a1	88543	Q60737	CSK21_MOUSE	#	#	Histone modification	#	24217316, 22325352	RING2-FBRS	histone	#	#	#	24217316, 22325352	Part of a RING2 complex.
142	CSRP2BP	#	15904	CSRP2 binding protein	57325	Q9H8E8	CSR2B_HUMAN	Acetyltransf_1 PF00583 678-752, Pfam-B_6449 PB006449 351-435, Pfam-B_8520 PB008520 1-129	Csrp2bp	1917264	Q8CID0	CSR2B_MOUSE	#	#	Histone modification write	Histone acetylation	19103755	ATAC	histone	H4	#	#	19103755	The SANT domains in ADA2a and ZZZ3/ATAC1 might enable the complex to associate with nucleosome tails in order to potentiate the catalytic activities of GCN5 and ATAC2, similar to what has been shown for the SANT domains in yeast Ada2 and Swi3.
143	CTBP1	#	2494	C-terminal binding protein 1	1487	Q13363	CTBP1_HUMAN	2-Hacid_dh PF00389 30-352, 2-Hacid_dh_C PF02826 133-317	Ctbp1	1201685	O88712	CTBP1_MOUSE	#	#	Chromatin remodeling	#	21102443	LSD-CoREST	chromatin	#	#	#	21102443	CtBP is a homodimer or heterodimer of CtBP1 and CtBP2 that assembles with a diverse array of factors that regulate chromatin structure.
144	CTBP2	#	2495	C-terminal binding protein 2	1488	P56545	CTBP2_HUMAN	2-Hacid_dh PF00389 36-358, 2-Hacid_dh_C PF02826 139-323	Ctbp2	1201686	P56546	CTBP2_MOUSE	#	#	Histone modification write cofactor	Histone methylation	16702210	#	histone	H3K9	H3K9me, H3K9me2	#	16702210	It is possible that CtBPs or CtBP-interacting molecules have various impacts on the G9a/GLP-mediated (a SET-domain mammalian histone methyltransferase responsible for mono- and dimethylation of lysine 9 in histone H3 (H3K9)) functions through Wiz interaction.
145	CTCF	#	13723	CCCTC-binding factor (zinc finger protein)	10664	P49711	CTCF_HUMAN	Pfam-B_18810 PB018810 671-725, zf-C2H2 PF00096 437-460, zf-C2H2_4 PF13894 555-578, zf-H2C2_2 PF13465 280-305 308-333 336-362 365-389 393-418 481-506 507-534	Ctcf	109447	Q61164	CTCF_MOUSE	ZNF	Zinc fingers, C2H2-type	Chromatin remodeling, TF	TF activator	16949368	#	DNA	DNA motif	#	#	16949368	A CTCF-CHD8 complex is involved in both enhancer blocking and epigenetic remodeling at chromatin boundary in vivo.
146	CTCFL	#	16234	CCCTC-binding factor (zinc finger protein)-like	140690	Q8NI51	CTCFL_HUMAN	Pfam-B_37192 PB037192 1-49, Pfam-B_59982 PB059982 611-659, zf-C2H2 PF00096 428-451 546-568, zf-H2C2_2 PF13465 271-296 299-324 327-353 356-380 384-409 472-497 500-525	Ctcfl	3652571	A2APF3	CTCFL_MOUSE	ZNF	Zinc fingers, C2H2-type	Chromatin remodeling	#	18765639	#	DNA	#	#	#	18765639	BORIS=CTCFL acts as a scaffold upon which BAT3 and SET1A assemble and through which BAT3 and SET1A exert their effects upon chromatin structure and gene expression. In contrast to CTCF, BORIS appears to be a methylation-independent DNA-binding protein (28b) that activates, rather than inhibits, gene expression.
147	CTR9	New	16850	CTR9, Paf1/RNA polymerase II complex component	9646	Q6PD62	CTR9_HUMAN	Pfam-B_9491 PB009491 5-42, TPR_1 PF00515 163-196 198-231 306-339 342-374 498-530 531-564 681-710, TPR_2 PF07719 451-483	Ctr9	109345	Q62018	CTR9_MOUSE	TTC	Tetratricopeptide (TTC) repeat domain containing	Histone modification cofactor	#	24036311	#	histone	H3K36	#	#	#	CTR9/PAF1c regulates molecular lineage identity, histone H3K36 trimethylation and genomic imprinting during preimplantation development.
148	CUL1	#	2551	cullin 1	8454	Q13616	CUL1_HUMAN	Cullin PF00888 21-707, Cullin_Nedd8 PF10557 703-770	Cul1	1349658	Q9WTX6	CUL1_MOUSE	#	#	Chromatin remodeling cofactor	#	9663463	#	histone	H3K9me3, H3K36me3, H1.4K26me3	H3K9, H3K36, H1.4K26	#	21757720	The SKP1-Cul1-F-box and leucine-rich repeat protein 4 (SCF-FbxL4) ubiquitin ligase regulates lysine demethylase 4A (KDM4A)/Jumonji domain-containing 2A (JMJD2A) protein. The JMJD2/KDM43 histone demethylase family removes trimethylated H3K9, H3K36, and H1.4K26 .
149	CUL2	#	2552	cullin 2	8453	Q13617	CUL2_HUMAN	Cullin PF00888 14-645, Cullin_Nedd8 PF10557 672-739	Cul2	1918995	Q9D4H8	CUL2_MOUSE	#	#	Chromatin remodeling cofactor	#	#	#	chromatin	HP1 (Heterochromatin protein 1)	#	#	9122164	The VHL-HP1 (heterochromatin protein 1) interaction recruits VHL to chromatin. VHL interacts with elongin B, elongin C, and cullin 2 through its α domain and these proteins form an E3 ubiquitin ligase complex.
150	CUL3	#	2553	cullin 3	8452	Q13618	CUL3_HUMAN	Cullin PF00888 34-666, Cullin_Nedd8 PF10557 695-762	Cul3	1347360	Q9JLV5	CUL3_MOUSE	#	#	Histone modification write	Histone ubiquitination	15897469	#	histone	MACROH2A	#	#	15897469	E3 ubiquitin ligase consisting of SPOP and CULLIN3=CUL3 is able to ubiquitinate the Polycomb group protein BMI1 and the variant histone MACROH2A.
151	CUL4A	#	2554	cullin 4A	8451	Q13619	CUL4A_HUMAN	Cullin PF00888 63-661, Cullin_Nedd8 PF10557 688-753	Cul4a	1914487	Q3TCH7	CUL4A_MOUSE	#	#	Histone modification write	Histone ubiquitination	16678110	#	histone	H3, H4	#	#	16678110	Results shown in Figure 4A demonstrate that knockdown of CUL4A or CUL4B significantly reduces H3 and H4 ubiquitylation levels, indicating that both CUL4A and CUL4B contribute to histone H3 and H4 ubiquitylation in vivo.
152	CUL4B	#	2555	cullin 4B	8450	Q13620	CUL4B_HUMAN	Cullin PF00888 217-815, Cullin_Nedd8 PF10557 842-907	Cul4b	1919834	A2A432	CUL4B_MOUSE	#	#	Histone modification write	Histone ubiquitination	16678110	#	histone	H3, H4	#	#	16678110	Results shown in Figure 4A demonstrate that knockdown of CUL4A or CUL4B significantly reduces H3 and H4 ubiquitylation levels, indicating that both CUL4A and CUL4B contribute to histone H3 and H4 ubiquitylation in vivo.
153	CUL5	#	2556	cullin 5	8065	Q93034	CUL5_HUMAN	Cullin PF00888 19-673, Cullin_Nedd8 PF10557 707-774	Cul5	1922967	Q9D5V5	CUL5_MOUSE	#	#	DNA modification cofactor	DNA methylation	20847044	#	DNA	#	#	#	20847044	In cancer cells, many promoters become aberrantly methylated through the activity of the de novo DNA methyltransferases DNMT3a and DNMT3b and acquire repressive chromatin marks, and, indeed, DNMT3b interacted with CUL1, CUL2, CUL3, CUL4A, and CUL5.
154	CXXC1	#	24343	CXXC finger protein 1	30827	Q9P0U4	CXXC1_HUMAN	PHD PF00628 28-76, zf-CXXC PF02008 160-208, zf-CpG_bind_C PF12269 400-636	Cxxc1	1921572	Q9CWW7	CXXC1_MOUSE	PHF	Zinc fingers, PHD-type	Chromatin remodeling, TF	#	21407193	COMPASS	DNA	CG, DNA motif	#	#	21407193	CFP1=CXXC1 is a CXXC domain-containing protein. CXXC domain proteins direct different chromatin-modifying activities to various chromatin regions.
155	DAPK3	#	2676	death-associated protein kinase 3	1613	O43293	DAPK3_HUMAN	Pkinase PF00069 13-275	Dapk3	1203520	O54784	DAPK3_MOUSE	#	#	Histone modification write	Histone phosphorylation	12560483	#	histone	H3T11	#	#	12560483	Dlk/ZIP=DAPK3 kinase phosphorylates histone H3 at a novel site, Thr11, rather than Ser10, which is characteristic of mitotic chromosomes.
156	DAXX	New	2681	death-domain associated protein	1616	Q9UER7	DAXX_HUMAN	Daxx PF03344 1-740	Daxx	1197015	O35613	DAXX_MOUSE	#	#	#	#	23075851	#	histone	H3.3	#	#	#	DAXX envelops a histone H3.3-H4 dimer for H3.3-specific recognition.
157	DDB1	#	2717	damage-specific DNA binding protein 1, 127kDa	1642	Q16531	DDB1_HUMAN	CPSF_A PF03178 788-1099, MMS1_N PF10433 75-546, Pfam-B_431 PB000431 585-732	Ddb1	1202384	Q3U1J4	DDB1_MOUSE	#	#	Histone modification write	Histone ubiquitination	16678110	#	histone	H2A	#	#	16678110	DDB1-CUL4ADDB2 E3 in vivo targets histone H2A for ubiquitination at UV-damage DNA sites, where DDB2 serves as the substrate receptor.
158	DDB2	#	2718	damage-specific DNA binding protein 2, 48kDa	1643	Q92466	DDB2_HUMAN	WD40 PF00400 112-140 232-271 284-316	Ddb2	1355314	Q99J79	DDB2_MOUSE	WDR	WD repeat domain containing	Histone modification write cofactor	Histone ubiquitination	16678110	#	histone	#	#	#	16678110	DDB1-CUL4ADDB2 E3 in vivo targets histone H2A for ubiquitination at UV-damage DNA sites, where DDB2 serves as the substrate receptor.
159	DDX21	#	2744	DEAD (Asp-Glu-Ala-Asp) box helicase 21	9188	Q9NR30	DDX21_HUMAN	DEAD PF00270 210-385, GUCT PF08152 620-716, Helicase_C PF00271 458-532, Pfam-B_47445 PB047445 1-39	Ddx21	1860494	Q9JIK5	DDX21_MOUSE	DDX	DEAD-boxes	RNA modification	#	11237763	B-WICH	RNA	#	#	#	11237763	Human RNA helicase II/Gu (hRH II/Gu) protein unwinds double-stranded RNA, folds single-stranded RNA, and may play important roles in ribosomal RNA biogenesis, RNA editing, RNA transport, and general transcription.
160	DDX50	#	17906	DEAD (Asp-Glu-Ala-Asp) box polypeptide 50	79009	Q9BQ39	DDX50_HUMAN	DEAD PF00270 161-336, GUCT PF08152 571-666, Helicase_C PF00271 409-483	Ddx50	2182303	Q99MJ9	DDX50_MOUSE	DDX	DEAD-boxes	RNA modification	#	11823437	#	RNA	#	#	#	11823437	In addition to the proposed role of DEAD-box RNA helicases in transcription, some of these enzymes promote mRNA translation.
161	DEK	#	2768	DEK proto-oncogene	7913	P35659	DEK_HUMAN	DEK_C PF08766 321-375, Pfam-B_10960 PB010960 191-269, SAP PF02037 149-183	Dek	1926209	Q7TNV0	DEK_MOUSE	#	#	Chromatin remodeling	#	17524367	B-WICH	histone	H4	#	#	17524367	It has been suggested that DEK functions as an “architectural” protein in chromatin. This is because DEK changes the structure of the DNA to which it is bound and could therefore influence gene activity.
162	DMAP1	#	18291	DNA methyltransferase 1 associated protein 1	55929	Q9NPF5	DMAP1_HUMAN	DMAP1 PF05499 243-407	Dmap1	1913483	Q9JI44	DMAP1_MOUSE	#	#	Chromatin remodeling	#	14966270	NuA4, NuA4-related complex, SRCAP	chromatin	#	#	#	14966270	SANT-domain protein DMAP1 links NuA4 to DNA replication and is also present in distinct proteins
163	DNAJC1	#	20090	DnaJ (Hsp40) homolog, subfamily C, member 1	64215	Q96KC8	DNJC1_HUMAN	DnaJ PF00226 65-126, Myb_DNA-binding PF00249 494-543, Pfam-B_8255 PB008255 367-413	Dnajc1	103268	Q61712	DNJC1_MOUSE	DNAJ	Heat shock proteins / DNAJ (HSP40)	Histone modification write cofactor, Histone modification erase cofactor	Histone acetylation, Histone deacetylation	16271702	#	histone	#	#	#	16271702	HTJ1=DNAJC1 consists of two SANT domains separated by a spacer region. SANT domains can also mediate protein–protein interaction, particularly with histone deacetylases and histone acetyl transferases.
164	DNAJC2	#	13192	DnaJ (Hsp40) homolog, subfamily C, member 2	27000	Q99543	DNJC2_HUMAN	DnaJ PF00226 88-158, Myb_DNA-binding PF00249 451-506 552-600, Pfam-B_24524 PB024524 28-59, Pfam-B_30652 PB030652 1-27	Dnajc2	99470	P54103	DNJC2_MOUSE	DNAJ	Heat shock proteins / DNAJ (HSP40)	Histone modification read	#	21179169	#	histone	H2A	#	#	21179169	The ubiquitin mark at histone H2A may be a docking site for ZRF1.
165	DND1	#	23799	DND microRNA-mediated repression inhibitor 1	373863	Q8IYX4	DND1_HUMAN	DND1_DSRM PF14709 253-333, RRM_1 PF00076 60-126	Dnd1	2447763	Q6VY05	DND1_MOUSE	RBM	RNA binding motif (RRM) containing	RNA modification	#	23890083	#	RNA	#	#	#	23890083	The RNA binding protein DEAD-END (DND1) is one of the few proteins known to regulate microRNA (miRNA) activity at the level of miRNA-mRNA interaction. APOBEC3G may bind mRNAs (maybe together with DND1) and subsequently interact with components of the miRISC to activate translation repression or interact with translation initiation factors to inhibit them. APOBEC3G may bind to DND1 and sequester i…
166	DNMT1	#	2976	DNA (cytosine-5-)-methyltransferase 1	1786	P26358	DNMT1_HUMAN	BAH PF01426 755-880 931-1100, DMAP_binding PF06464 16-105, DNA_methylase PF00145 1139-1594, DNMT1-RFD PF12047 399-534, zf-CXXC PF02008 645-691	Dnmt1	94912	P13864	DNMT1_MOUSE	#	#	DNA modification	DNA methylation	18754681	#	DNA	dhC	dhU	#	18754681	The CXXC region (C is cysteine; X is any amino acid) of DNMT1 binds specifically to unmethylated CpG dinucleotides. Thus, the CXXC domain encompassing the amino terminus region of DNMT1 cooperates with the catalytic domain for DNA methyltransferase activity.
167	DNMT3A	#	2978	DNA (cytosine-5-)-methyltransferase 3 alpha	1788	Q9Y6K1	DNM3A_HUMAN	DNA_methylase PF00145 634-776, PWWP PF00855 290-375	Dnmt3a	1261827	O88508	DNM3A_MOUSE	#	#	DNA modification	DNA methylation	12138111	#	DNA	dhC	dhU	#	12138111	One form of Dnmt3a has been identified and shown to be capable of methylating DNA bothin vitro and in vivo.
168	DNMT3B	#	2979	DNA (cytosine-5-)-methyltransferase 3 beta	1789	Q9UBC3	DNM3B_HUMAN	DNA_methylase PF00145 575-725, PWWP PF00855 223-308	Dnmt3b	1261819	O88509	DNM3B_MOUSE	#	#	DNA modification	DNA methylation	10325416	#	DNA	dhC	dhU	#	10325416	DNA methyltransferases (Dnmt3a and Dnmt3b) in mouse methylate hemimethylated and unmethylated templates with equal efficiencies and are candidates for de novo methyltransferases.
169	DNMT3L	#	2980	DNA (cytosine-5-)-methyltransferase 3-like	29947	Q9UJW3	DNM3L_HUMAN	Pfam-B_139748 PB139748 181-229, Pfam-B_41249 PB041249 91-179	Dnmt3l	1859287	Q9CWR8	DNM3L_MOUSE	#	#	Histone modification read	#	17687327	#	histone	H3K4	#	#	17687327	DNMT3L specifically interacts with the extreme amino terminus of histone H3, this interaction is strongly inhibited by methylation at lysine 4 of histone H3.
170	DNTTIP2	#	24013	deoxynucleotidyltransferase, terminal, interacting protein 2	30836	Q5QJE6	TDIF2_HUMAN	Fcf2 PF08698 635-731	Dnttip2	1923173	Q8R2M2	TDIF2_MOUSE	#	#	Chromatin remodeling	#	12786946	#	histone	H2A, H2B	#	#	12786946	TdIF2 would function as a chromatin remodeling protein at the N region synthesis.
171	DOT1L	#	24948	DOT1-like histone H3K79 methyltransferase	84444	Q8TEK3	DOT1L_HUMAN	DOT1 PF08123 115-317, Pfam-B_30738 PB030738 501-539	Dot1l	2143886	-	-	KMT	Chromatin-modifying enzymes / K-methyltransferases	Histone modification write	Histone methylation	12123582	#	histone	H3K79	#	#	12123582	Human DOT1-like (DOT1L) protein possesses intrinsic H3-K79-specific histone methyltransferase (HMTase) activity in vitro and in vivo.
172	DPF1	#	20225	D4, zinc and double PHD fingers family 1	#	Q92782	DPF1_HUMAN	PHD PF00628 256-311 310-368, Pfam-B_77905 PB077905 1-37, Requiem_N PF14051 38-111	Dpf1	1352748	Q9QX66	DPF1_MOUSE	PHF	Zinc fingers, PHD-type	Chromatin remodeling cofactor	#	21931736	nBAF, SWI/SNF BRM-BRG1	chromatin	#	#	#	21931736	Belongs to the neuron-specific chromatin remodeling complex (nBAF complex). Baf45b=DPF1 and Baf53b are both brain specific components of the SWI/SNF complex varaint nBAF.
173	DPF2	#	9964	D4, zinc and double PHD fingers family 2	5977	Q92785	REQU_HUMAN	PHD PF00628 272-330 329-376, Requiem_N PF14051 12-85	Dpf2	109529	Q61103	REQU_MOUSE	PHF	Zinc fingers, PHD-type	Chromatin remodeling	#	21888896	SWI/SNF BRM-BRG1	histone, DNA	#	#	#	21888896	The different domains of DPF2 may function in a cooperative manner in some intracellular processes, which could bind histone and DNA via tandem PHD domain and C2H2 ZF domain, respectively in the context of nucleosome.
174	DPF3	#	17427	D4, zinc and double PHD fingers, family 3	8110	Q92784	DPF3_HUMAN	PHD PF00628 261-319 318-366, Requiem_N PF14051 12-85	Dpf3	1917377	P58269	DPF3_MOUSE	PHF	Zinc fingers, PHD-type	Chromatin remodeling	#	21423274	BAF, nBAF, SWI/SNF BRM-BRG1	histone	H3, H4	#	#	21423274	Table 1 in the reference. DPF3 is associated with the BAF chromatin remodeling complex and binds methylated and acetylated lysine residues of histone 3 and 4.
175	DPPA3	#	19199	developmental pluripotency associated 3	359787	Q6W0C5	DPPA3_HUMAN	PGC7_Stella PF15549 1-155	Dppa3	1920958	Q8QZY3	DPPA3_MOUSE	#	#	Histone modification read	#	#	#	histone	H3K9me2	#	#	#	Specifically recognizes and binds histone H3 dimethylated at 'Lys-9' (H3K9me2) on maternal genome,
176	DPY30	#	24590	dpy-30 homolog (C. elegans)	84661	Q9C005	DPY30_HUMAN	Dpy-30 PF05186 52-93, Pfam-B_28037 PB028037 1-51	Dpy30	1913560	Q99LT0	DPY30_MOUSE	#	#	Histone modification write cofactor	Histone methylation	19556245	COMPASS, Menin-associated_HMT, MLL-HCF, CHD8, MLL2/3, COMPASS-like MLL1,2, MLL4/WBP7, COMPASS-like MLL3,4	histone	#	#	#	19556245	The isolated MLL1 SET domain is an H3K4 monomethyltransferase. When the MLL1 SET domain fragment is assembled with a complex containing WDR5, RbBP5, Ash2L, and DPY-30, the rate of lysine methylation is dramatically increased, but only to the dimethyl form of H3K4, suggesting that the MLL1 core complex is predominantly a dimethyltransferase.
177	DR1	#	3017	down-regulator of transcription 1, TBP-binding (negative cofactor 2)	1810	Q01658	NC2B_HUMAN	CBFD_NFYB_HMF PF00808 11-75	Dr1	1100515	Q91WV0	NC2B_MOUSE	#	#	Histone chaperone	#	18838386	ATAC	histone	#	#	#	18838386	YEATS2-NC2beta=DR1 histone fold module that interacts with the TATA-binding protein (TBP) and negatively regulates transcription when recruited to a promoter.
178	DTX3L	#	30323	deltex 3 like, E3 ubiquitin ligase	151636	Q8TDB6	DTX3L_HUMAN	Pfam-B_11420 PB011420 311-389 706-737, zf-RING_2 PF13639 559-600	Dtx3l	2656973	Q3UIR3	DTX3L_MOUSE	RNF	RING-type (C3HC4) zinc fingers	Histone modification write	Histone ubiquitination	19818714	#	histone	H4K91	#	#	19818714	BBAP=DTX3L selectively monoubiquitylates histone H4 lysine 91 and protects cells exposed to DNA-damaging agents.
179	DZIP3	#	30938	DAZ interacting zinc finger protein 3	9666	Q86Y13	DZIP3_HUMAN	Pfam-B_10362 PB010362 531-619, Pfam-B_5525 PB005525 201-419, Pfam-B_5636 PB005636 1-199, Pfam-B_8501 PB008501 621-773, Pfam-B_8729 PB008729 421-529, zf-RING_2 PF13639 1146-1188	Dzip3	1917433	Q7TPV2	DZIP3_MOUSE	RNF, PPP1R	RING-type (C3HC4) zinc fingers, Serine/threonine phosphatases / Protein phosphatase 1, regulatory subunits	Histone modification write	Histone ubiquitination	18206970	#	histone, RNA	H2AK119	H2AK119ub	#	18206970	The N-CoR/HDAC1/3 complex specifically recruits a previously-unidentified specific histone H2A ubiquitin ligase, 2A-HUB/hRUL138 = DZIP3, to a subset of regulated gene promoters.
180	E2F6	#	3120	E2F transcription factor 6	1876	O75461	E2F6_HUMAN	E2F_TDP PF02319 63-128	E2f6	1354159	O54917	E2F6_MOUSE	#	#	TF	TF repressor	#	RING2-L3MBTL2, CHD8, MLL2/3, MLL4/WBP7	DNA	DNA motif	#	#	#	Epigenetic complex (MLL) partner.
181	EED	#	3188	embryonic ectoderm development	8726	O75530	EED_HUMAN	Pfam-B_26038 PB026038 1-39, Pfam-B_6684 PB006684 265-359, WD40 PF00400 180-219 231-264	Eed	95286	Q921E6	EED_MOUSE	WDR	WD repeat domain containing	Polycomb group (PcG) protein	#	9584199	PRC2	#	#	#	#	9584199	Enx1/EZH2 and EED are members of a class of PcG proteins that is distinct from previously described human PcG proteins.
182	EHMT1	#	24650	euchromatic histone-lysine N-methyltransferase 1	79813	Q9H9B1	EHMT1_HUMAN	Ank_2 PF12796 742-836 810-903 910-998, Ank_4 PF13637 773-826 839-893, Pfam-B_28560 PB028560 1-98, Pre-SET PF05033 1013-1118, SET PF00856 1137-1243	Ehmt1	1924933	Q5DW34	EHMT1_MOUSE	KMT, ANKRD	Chromatin-modifying enzymes / K-methyltransferases, Ankyrin repeat domain containing	Histone modification write	Histone methylation	18264113	#	histone	H3K9	H3K9me1, H3K9me2	#	18264113	G9a and G9a-like protein (GLP)=EHMT1 are euchromatin-associated methyltransferases that repress transcription by mono- and dimethylating histone H3 at Lys9 (H3K9).
183	EHMT2	#	14129	euchromatic histone-lysine N-methyltransferase 2	10919	Q96KQ7	EHMT2_HUMAN	Ank PF00023 684-716 717-748 750-783 784-816 818-849 850-882, Pfam-B_9355 PB009355 34-359, Pre-SET PF05033 925-1030, SET PF00856 1049-1155	Ehmt2	2148922	Q9Z148	EHMT2_MOUSE	KMT, ANKRD	Chromatin-modifying enzymes / K-methyltransferases, Ankyrin repeat domain containing	Histone modification write	Histone methylation	18264113	#	histone	H3K9	H3K9me1, H3K9me2	#	18264113	G9a=EHMT2 and G9a-like protein (GLP) are euchromatin-associated methyltransferases that repress transcription by mono- and dimethylating histone H3 at Lys9 (H3K9).
184	EID1	#	1191	EP300 interacting inhibitor of differentiation 1	23741	Q9Y6B2	EID1_HUMAN	Pfam-B_5729 PB005729 1-159	Eid1	1889651	Q9DCR4	EID1_MOUSE	#	#	Histone modification write cofactor	Histone acetylation	11073990	#	histone	#	#	#	11073990	Inhibition of MyoD may be explained by EID-1's ability to bind and inhibit p300's histone acetylase activity, an essential MyoD coactivator. Thus, EID-1 binds both Rb and p300 and is a novel repressor of MyoD function.
185	EID2	#	28292	EP300 interacting inhibitor of differentiation 2	163126	Q8N6I1	EID2_HUMAN	Pfam-B_42536 PB042536 111-199, Pfam-B_7728 PB007728 1-109 201-234	Eid2	2681174	Q6X7S9	EID2_MOUSE	#	#	Histone modification write cofactor	Histone acetylation	14585496	#	histone	#	#	#	14585496	Overexpression of EID-2 inhibits muscle-specific gene expression through inhibition of MyoD-dependent transcription. This inhibitory effect on gene expression can be explained by EID-2's ability to associate with and inhibit the acetyltransferase activity of p300. These data suggest that EID-1 and -2 represent a novel family of proteins that negatively regulate differentiation through a p300-depe…
186	EID2B	#	26796	EP300 interacting inhibitor of differentiation 2B	126272	Q96D98	EID2B_HUMAN	#	Eid2b	1924095	#	#	#	#	Histone modification erase cofactor	Histone acetylation	15970276	#	histone	#	#	#	15970276	The transrepressional function of EID-2 depends on recruitment of class I histone deacetylases (HDACs). HDACs participate in the dynamic process of chromatin remodeling, forming corepressor complexes that repress transcription by deacetylating histones and transcription factors.
187	ELP2	#	18248	elongator acetyltransferase complex subunit 2	55250	Q6IA86	ELP2_HUMAN	WD40 PF00400 48-91 99-143 197-237 274-320 378-416 557-587 604-642 662-697	Elp2	1889642	Q91WG4	ELP2_MOUSE	ELP, WDR	Elongator acetyltransferase complex subunits, WD repeat domain containing	Histone modification write cofactor	Histone acetylation	11818576	Pol2 elongator	histone	#	#	#	11818576	Acts as subunit of the RNA polymerase II elongator complex, which is a histone acetyltransferase component of the RNA polymerase II (Pol II) holoenzyme and is involved in transcriptional elongation.
188	ELP3	#	20696	elongator acetyltransferase complex subunit 3	55140	Q9H9T3	ELP3_HUMAN	Acetyltransf_1 PF00583 441-536, Pfam-B_13823 PB013823 1-49, Radical_SAM PF04055 96-305	Elp3	1921445	Q9CZX0	ELP3_MOUSE	KAT, ELP	Chromatin-modifying enzymes / K-acetyltransferases, Elongator acetyltransferase complex subunits	Histone modification write	Histone acetylation	11818576	Pol2 elongator	histone	H3, H4?	#	#	11818576	Elp3 contains domains characteristic of proteins with acetyltransferase activity, and its complex was found to acetylate histones, with specificity to H3 and to a much lesser extent H4.
189	ELP4	#	1171	elongator acetyltransferase complex subunit 4	26610	Q96EB1	ELP4_HUMAN	PAXNEB PF05625 27-424	Elp4	1925016	Q9ER73	ELP4_MOUSE	ELP	Elongator acetyltransferase complex subunits	Histone modification write cofactor	Histone acetylation	11714725	Pol2 elongator	histone	#	#	#	11714725	The three small holo-Elongator subunits, hELP4, p38, and p30, are required to activate the HAT activity of hELP3, or one of these proteins may have intrinsic HAT activity.
190	ELP5	#	30617	elongator acetyltransferase complex subunit 5	23587	Q8TE02	ELP5_HUMAN	Elong_Iki1 PF10483 17-298	Elp5	1859017	Q99L85	ELP5_MOUSE	ELP	Elongator acetyltransferase complex subunits	Histone modification write cofactor	Histone acetylation	11904415	Pol2 elongator	histone	H3K14, H4K8	#	#	11904415	The elongating, hyperphosphorylated form of RNA polymerase II is associated with the Elongator complex, which has the histone acetyltransferase (HAT) Elp3 as a subunit. The three smallest Elongator subunits--Elp4, Elp5, and Elp6--are required for HAT activity, and Elongator binds to both naked and nucleosomal DNA. Elongator may play a role in chromatin remodeling and is involved in acetylation of…
191	ELP6	#	25976	elongator acetyltransferase complex subunit 6	54859	Q0PNE2	ELP6_HUMAN	DUF2348 PF09807 1-251	Elp6	1919349	Q8BK75	ELP6_MOUSE	ELP	Elongator acetyltransferase complex subunits	Histone modification write cofactor	Histone acetylation	22854966	Pol2 elongator	histone	#	#	#	22854966	The Elongator complex is composed of 6 subunits (Elp1-Elp6) and promotes RNAPII transcript elongation through histone acetylation in the nucleus as well as tRNA modification in the cytoplasm. DERP6/ELP5 and C3ORF75/ELP6 are key players for migration, invasion and tumorigenicity of melanoma cells, as integral subunits of Elongator.
192	ENY2	#	24449	enhancer of yellow 2 homolog (Drosophila)	56943	Q9NPA8	ENY2_HUMAN	EnY2 PF10163 11-96	Eny2	1919286	Q9JIX0	ENY2_MOUSE	#	#	Histone modification erase cofactor	Histone ubiquitination	18206972	SAGA	histone	#	#	#	18206972	ATXN7L3, USP22, and ENY2 are required as cofactors for the full transcriptional activity by nuclear receptors. Thus, the deubiquitinase activity of the TFTC/STAGA HAT complex is necessary to counteract heterochromatin silencing and acts as a positive cofactor for activation by nuclear receptors in vivo.
193	EP300	#	3373	E1A binding protein p300	2033	Q09472	EP300_HUMAN	Bromodomain PF00439 1058-1144, Creb_binding PF09030 1990-2099, DUF902 PF06001 1155-1196, KAT11 PF08214 1306-1612, KIX PF02172 566-646, Pfam-B_15526 PB015526 1-129, Pfam-B_817 PB000817 2317-2349, ZZ PF00569 1664-1705, zf-TAZ PF02135 336-416 1733-1806	Ep300	1276116	B2RWS6	EP300_MOUSE	KAT	Chromatin-modifying enzymes / K-acetyltransferases	Histone modification write	Histone acetylation	17065153	#	histone	H2A, H2B, H3, H4	#	#	17065153	Acetylation of proteins by p300=EP300 histone acetyltransferase plays a critical role in the regulation of gene expression.
194	EP400	#	11958	E1A binding protein p400	57634	Q96L91	EP400_HUMAN	HSA PF07529 800-871, Helicase_C PF00271 1932-2014, Pfam-B_18422 PB018422 1887-1923, SNF2_N PF00176 1094-1374	Ep400	1276124	Q8CHI8	EP400_MOUSE	#	#	Chromatin remodeling, Histone modification write	Histone acetylation	20876283	SWR, NuA4, NuA4-related complex	histone	#	#	#	20876283	p400 is a novel DNA damage response protein and p400-mediated alterations in nucleosome and chromatin structure promote both chromatin ubiquitination and the accumulation of brca1 and 53BP1 at sites of DNA damage.
195	EPC1	#	19876	enhancer of polycomb homolog 1 (Drosophila)	80314	Q9H2F5	EPC1_HUMAN	EPL1 PF10513 6-149, E_Pc_C PF06752 582-836	Epc1	1278322	Q8C9X6	EPC1_MOUSE	#	#	Polycomb group (PcG) protein	#	14966270	NuA4, Piccolo_NuA4, NuA4-related complex	histone	#	#	#	14966270	The Enhancer of Polycomb homology domain of human EPC1, like Epl1 in yeast (7), is a conserved functional key for histone acetylation since it bridges the MYST HAT with the ING protein to enable potent nucleosome histone acetyltransferase activity.
196	EPC2	New	24543	enhancer of polycomb homolog 2 (Drosophila)	26122	Q52LR7	EPC2_HUMAN	EPL1 PF10513 6-149, E_Pc_C PF06752 577-807, Pfam-B_18248 PB018248 432-544, Pfam-B_19406 PB019406 370-415	Epc2	1278321	Q8C0I4	EPC2_MOUSE	#	#	Chromatin remodeling	#	19898529	#	chromatin	#	#	#	#	NuA4 and SWR1-C: two chromatin-modifying complexes with overlapping functions and components
197	ERBB4	#	3432	v-erb-b2 avian erythroblastic leukemia viral oncogene homolog 4	2066	Q15303	ERBB4_HUMAN	Furin-like PF00757 176-335, GF_recep_IV PF14843 502-634, Pfam-B_10445 PB010445 1236-1306, Pkinase_Tyr PF07714 718-974, Recep_L_domain PF01030 55-167 358-478	Erbb4	104771	Q61527	ERBB4_MOUSE	#	#	Histone modification cofactor	#	23230144	#	histone	H3K9me3	#	#	23230144	ErbB4 intracellular domain (4ICD) that translocates into the nucleus to control gene expression through inhibiting an increase of H3K9me3.
198	ERCC6	#	3438	excision repair cross-complementation group 6	2074	Q03468	ERCC6_HUMAN	Helicase_C PF00271 873-952, Pfam-B_58020 PB058020 1-49, SNF2_N PF00176 510-812	Ercc6	1100494	#	#	#	#	Chromatin remodeling	#	15226310	B-WICH	chromatin	#	#	#	15226310	CSB=ERCC6 is a DNA-dependent ATPase and is able to remodel chromatin at the expense of ATP.
199	EXOSC1	#	17286	exosome component 1	51013	Q9Y3B2	EXOS1_HUMAN	ECR1_N PF14382 7-41, EXOSC1 PF10447 64-135	Exosc1	1913833	Q9DAA6	EXOS1_MOUSE	#	#	Scaffold protein, RNA modification	RNA degradation	17174896	RNA exosome	RNA	#	#	#	17174896	RNA abundance is regulated by balancing transcription and RNA degradation, processes that control the temporal and spatial distribution of cellular RNA. After decapping, 5′ to 3′ RNA degradation is accomplished by Xrn1, a 5′ to 3′ exoribonuclease. In the 3′ to 5′ pathway, RNA degradation is catalyzed by a multisubunit 3′ to 5′ exoribonuclease complex termed the RNA exosome. Three additional exoso…
200	EXOSC2	#	17097	exosome component 2	23404	Q13868	EXOS2_HUMAN	ECR1_N PF14382 26-64	Exosc2	2385133	Q8VBV3	EXOS2_MOUSE	#	#	Scaffold protein, RNA modification	RNA degradation	17174896	RNA exosome	RNA	#	#	#	17174896	RNA abundance is regulated by balancing transcription and RNA degradation, processes that control the temporal and spatial distribution of cellular RNA. After decapping, 5′ to 3′ RNA degradation is accomplished by Xrn1, a 5′ to 3′ exoribonuclease. In the 3′ to 5′ pathway, RNA degradation is catalyzed by a multisubunit 3′ to 5′ exoribonuclease complex termed the RNA exosome. Three additional exoso…
201	EXOSC3	#	17944	exosome component 3	51010	Q9NQT5	EXOS3_HUMAN	Pfam-B_7181 PB007181 221-267	Exosc3	1913612	Q7TQK4	EXOS3_MOUSE	#	#	Scaffold protein, RNA modification	RNA degradation	17174896	RNA exosome	RNA	#	#	#	17174896	RNA abundance is regulated by balancing transcription and RNA degradation, processes that control the temporal and spatial distribution of cellular RNA. After decapping, 5′ to 3′ RNA degradation is accomplished by Xrn1, a 5′ to 3′ exoribonuclease. In the 3′ to 5′ pathway, RNA degradation is catalyzed by a multisubunit 3′ to 5′ exoribonuclease complex termed the RNA exosome. Three additional exoso…
202	EXOSC4	#	18189	exosome component 4	54512	Q9NPD3	EXOS4_HUMAN	Pfam-B_25613 PB025613 221-243, RNase_PH PF01138 21-152, RNase_PH_C PF03725 155-220	Exosc4	1923576	Q921I9	EXOS4_MOUSE	#	#	Scaffold protein, RNA modification	RNA degradation	17174896	RNA exosome	RNA	#	#	#	17174896	RNA abundance is regulated by balancing transcription and RNA degradation, processes that control the temporal and spatial distribution of cellular RNA. After decapping, 5′ to 3′ RNA degradation is accomplished by Xrn1, a 5′ to 3′ exoribonuclease. In the 3′ to 5′ pathway, RNA degradation is catalyzed by a multisubunit 3′ to 5′ exoribonuclease complex termed the RNA exosome. Three additional exoso…
203	EXOSC5	#	24662	exosome component 5	56915	Q9NQT4	EXOS5_HUMAN	RNase_PH PF01138 27-147, RNase_PH_C PF03725 150-216	Exosc5	107889	Q9CRA8	EXOS5_MOUSE	#	#	Scaffold protein, RNA modification	RNA degradation	17174896	RNA exosome	RNA	#	#	#	17174896	RNA abundance is regulated by balancing transcription and RNA degradation, processes that control the temporal and spatial distribution of cellular RNA. After decapping, 5′ to 3′ RNA degradation is accomplished by Xrn1, a 5′ to 3′ exoribonuclease. In the 3′ to 5′ pathway, RNA degradation is catalyzed by a multisubunit 3′ to 5′ exoribonuclease complex termed the RNA exosome. Three additional exoso…
204	EXOSC6	#	19055	exosome component 6	118460	Q5RKV6	EXOS6_HUMAN	RNase_PH PF01138 35-175	Exosc6	1919794	Q8BTW3	EXOS6_MOUSE	#	#	Scaffold protein, RNA modification	RNA degradation	17174896	RNA exosome	RNA	#	#	#	17174896	RNA abundance is regulated by balancing transcription and RNA degradation, processes that control the temporal and spatial distribution of cellular RNA. After decapping, 5′ to 3′ RNA degradation is accomplished by Xrn1, a 5′ to 3′ exoribonuclease. In the 3′ to 5′ pathway, RNA degradation is catalyzed by a multisubunit 3′ to 5′ exoribonuclease complex termed the RNA exosome. Three additional exoso…
205	EXOSC7	#	28112	exosome component 7	23016	Q15024	EXOS7_HUMAN	RNase_PH PF01138 31-166, RNase_PH_C PF03725 196-262	Exosc7	1913696	Q9D0M0	EXOS7_MOUSE	#	#	Scaffold protein, RNA modification	RNA degradation	17174896	RNA exosome	RNA	#	#	#	17174896	RNA abundance is regulated by balancing transcription and RNA degradation, processes that control the temporal and spatial distribution of cellular RNA. After decapping, 5′ to 3′ RNA degradation is accomplished by Xrn1, a 5′ to 3′ exoribonuclease. In the 3′ to 5′ pathway, RNA degradation is catalyzed by a multisubunit 3′ to 5′ exoribonuclease complex termed the RNA exosome. Three additional exoso…
206	EXOSC8	#	17035	exosome component 8	11340	Q96B26	EXOS8_HUMAN	RNase_PH PF01138 31-166, RNase_PH_C PF03725 191-258	Exosc8	1916889	Q9D753	EXOS8_MOUSE	#	#	Scaffold protein, RNA modification	RNA degradation	17174896	RNA exosome	RNA	#	#	#	17174896	RNA abundance is regulated by balancing transcription and RNA degradation, processes that control the temporal and spatial distribution of cellular RNA. After decapping, 5′ to 3′ RNA degradation is accomplished by Xrn1, a 5′ to 3′ exoribonuclease. In the 3′ to 5′ pathway, RNA degradation is catalyzed by a multisubunit 3′ to 5′ exoribonuclease complex termed the RNA exosome. Three additional exoso…
207	EXOSC9	#	9137	exosome component 9	5393	Q06265	EXOS9_HUMAN	RNase_PH PF01138 31-163, RNase_PH_C PF03725 189-256	Exosc9	1355319	Q9JHI7	EXOS9_MOUSE	#	#	Scaffold protein, RNA modification	RNA degradation	17174896	RNA exosome	RNA	#	#	#	17174896	RNA abundance is regulated by balancing transcription and RNA degradation, processes that control the temporal and spatial distribution of cellular RNA. After decapping, 5′ to 3′ RNA degradation is accomplished by Xrn1, a 5′ to 3′ exoribonuclease. In the 3′ to 5′ pathway, RNA degradation is catalyzed by a multisubunit 3′ to 5′ exoribonuclease complex termed the RNA exosome. Three additional exoso…
208	EYA1	#	3519	EYA transcriptional coactivator and phosphatase 1	2138	Q99502	EYA1_HUMAN	Pfam-B_10178 PB010178 530-586, Pfam-B_3150 PB003150 209-513	Eya1	109344	P97767	EYA1_MOUSE	PTPE	Protein tyrosine phosphatases / Asp-based PTPs	Histone modification erase	Histone phosphorylation	19234442	#	histone	H2AXT142	#	#	19234442	Eya effectively removes the phosphotyrosine mark from H2AX, while the phosphatase-inactive mutant Eya proteins (Eya1 D323A or Eya3 D246A) have little or no effect.
209	EYA2	#	3520	EYA transcriptional coactivator and phosphatase 2	2139	O00167	EYA2_HUMAN	#	Eya2	109341	O08575	EYA2_MOUSE	PTPE	Protein tyrosine phosphatases / Asp-based PTPs	Histone modification erase	Histone phosphorylation	19351884	#	histone	H2AXT142	#	#	19351884	EYA2 and EYA3 display specificity (dephosphorylation) for Tyr-142 of H2A.X in assays in vitro.
210	EYA3	#	3521	EYA transcriptional coactivator and phosphatase 3	2140	Q99504	EYA3_HUMAN	#	Eya3	109339	P97480	EYA3_MOUSE	PTPE	Protein tyrosine phosphatases / Asp-based PTPs	Histone modification erase	Histone phosphorylation	19351884	#	histone	H2AXT142	#	#	19351884	EYA2 and EYA3 display specificity (dephosphorylation) for Tyr-142 of H2A.X in assays in vitro.
211	EYA4	#	3522	EYA transcriptional coactivator and phosphatase 4	2070	O95677	EYA4_HUMAN	Pfam-B_6035 PB006035 96-142	Eya4	1337104	Q9Z191	EYA4_MOUSE	PTPE	Protein tyrosine phosphatases / Asp-based PTPs	Histone modification erase	Histone phosphorylation	#	#	histone	H2AXY142ph	H2AXY142	#	24096489	In response to double-stranded breaks, EYA4 dephosphorylates the Tyr-142 residue of H2AX facilitating phosphorylation of Ser-139 of H2AX (forming γH2AX), leading to the recruitment of DNA repair complex components to sites of double-stranded break.
212	EZH1	#	3526	enhancer of zeste 1 polycomb repressive complex 2 subunit	2145	Q92800	EZH1_HUMAN	EZH2_WD-Binding PF11616 39-68, SET PF00856 624-728	Ezh1	1097695	P70351	EZH1_MOUSE	KMT	Chromatin-modifying enzymes / K-methyltransferases	Histone modification write, Polycomb group (PcG) protein	Histone methylation	19026781	PRC2	histone	H3K27	H3K27me1, H3K27me2, H3K27me3	#	19026781	Polycomb group proteins are critical to maintaining gene repression established during Drosophila development. Part of this group forms the PRC2 complex containing Ez that catalyzes di- and trimethylation of histone H3 lysine 27 (H3K37me2/3), marks repressive to transcription. The mammalian homologs Ezh1 and Ezh2 form similar PRC2 complexes but exhibit contrasting repressive roles. While PRC2-Ezh…
213	EZH2	#	3527	enhancer of zeste 2 polycomb repressive complex 2 subunit	2146	Q15910	EZH2_HUMAN	EZH2_WD-Binding PF11616 39-68, SET PF00856 623-727	Ezh2	107940	Q61188	EZH2_MOUSE	KMT	Chromatin-modifying enzymes / K-methyltransferases	Histone modification write, Polycomb group (PcG) protein	Histone methylation	19026781	PRC2	histone	H3K27	H3K27me1, H3K27me2, H3K27me3	#	19026781	Polycomb group proteins are critical to maintaining gene repression established during Drosophila development. Part of this group forms the PRC2 complex containing Ez that catalyzes di- and trimethylation of histone H3 lysine 27 (H3K37me2/3), marks repressive to transcription. The mammalian homologs Ezh1 and Ezh2 form similar PRC2 complexes, but exhibit contrasting repressive roles. While PRC2-Ez…
214	FAM175A	#	25829	family with sequence similarity 175, member A	84142	Q6UWZ7	F175A_HUMAN	Pfam-B_8506 PB008506 1-175	Fam175a	1917931	Q8BPZ8	F175A_MOUSE	#	#	Scaffold protein	#	19261749	BRCA1-A	TF	#	#	#	19261749	Abra1=FAM175A protein, which appears to act as a scaffold for the A complex. Abra1 is known to mediate the interaction of Rap80 with BRCA1.
215	FAM175B	#	28975	family with sequence similarity 175, member B	23172	Q15018	F175B_HUMAN	Pfam-B_24421 PB024421 331-390	Fam175b	1926116	Q3TCJ1	F175B_MOUSE	#	#	Histone modification erase cofactor	Histone ubiquitination	20656690	BRISC	histone	H2AK63	H2AK63ub	#	20656690	#
216	FBL	#	3599	fibrillarin	2091	P22087	FBRL_HUMAN	Fibrillarin PF01269 88-315	Fbl	95486	P35550	FBRL_MOUSE	#	#	Histone modification write	Histone methylation	24352239	#	histone	H2AQ104	H2AQ104me	#	24352239	Nop1 is a methyltransferase in yeast, and fibrillarin is the orthologue enzyme in human cells. The modification is exclusively enriched over the 35S ribosomal DNA transcriptional unit. Glutamine methylation of H2A is the first histone epigenetic mark dedicated to a specific RNA polymerase and define its function as a regulator of FACT interaction with nucleosomes.
217	FBRS	New	20442	fibrosin	64319	Q9HAH7	FBRS_HUMAN	Auts2 PF15336 82-282, Pfam-B_58582 PB058582 283-359	Fbrs	104648	Q8R089	FBRS_MOUSE	#	#	Histone modification	#	24217316, 22325352	RING2-FBRS	histone	#	#	#	24217316, 22325352	Part of a RING2 complex.
218	FBRSL1	New	29308	fibrosin-like 1	57666	Q9HCM7	FBSL_HUMAN	Auts2 PF15336 587-791, Pfam-B_17807 PB017807 439-487, Pfam-B_187339 PB187339 41-131, Pfam-B_52362 PB052362 164-412	Fbrsl1	1920907	#	#	#	#	Histone modification	#	24217316, 22325352	RING2-FBRS	histone	#	#	#	24217316, 22325352	Part of a RING2 complex.
219	FOXA1	New	5021	forkhead box A1	3169	P55317	FOXA1_HUMAN	Fork_head PF00250 170-265, Fork_head_N PF08430 17-169, HNF_C PF09354 397-461	Foxa1	1347472	P35582	FOXA1_MOUSE	FOX	Forkhead boxes	Chromatin remodeling, TF	#	22406422	#	chromatin, DNA	DNA motif	#	#	#	FOXA1 functions in organizing nucleosome positioning.
220	FOXO1	New	3819	forkhead box O1	2308	Q12778	FOXO1_HUMAN	Fork_head PF00250 127-268, Pfam-B_12765 PB012765 601-653, Pfam-B_39024 PB039024 1-49	Foxo1	1890077	Q9R1E0	FOXO1_MOUSE	FOX	Forkhead boxes	TF	#	22406422	#	histone, DNA	DNA motif, H3, H4	#	#	#	FOXO1 interacts with core histones H3 and H4.
221	FOXP1	New	3823	forkhead box P1	27086	Q9H334	FOXP1_HUMAN	Fork_head PF00250 465-555, Pfam-B_24123 PB024123 1-79	Foxp1	1914004	P58462	FOXP1_MOUSE	FOX	Forkhead boxes	TF	#	22406422	#	histone, DNA	DNA motif	#	#	#	Recruitment of specific chromatin-modifying complexes with HDAC activity.
222	FOXP2	New	13875	forkhead box P2	93986	O15409	FOXP2_HUMAN	Fork_head PF00250 504-593, Pfam-B_4008 PB004008 240-308	Foxp2	2148705	P58463	FOXP2_MOUSE	FOX	Forkhead boxes	TF	#	22406422	#	histone, DNA	DNA motif	#	#	#	Recruitment of specific chromatin-modifying complexes with HDAC activity.
223	FOXP3	New	6106	forkhead box P3	50943	Q9BZS1	FOXP3_HUMAN	Fork_head PF00250 337-426	Foxp3	1891436	Q99JB6	FOXP3_MOUSE	FOX	Forkhead boxes	TF	#	22406422	#	histone, DNA	DNA motif	#	#	#	Recruitment of specific chromatin-modifying complexes with HDAC activity.
224	FOXP4	New	20842	forkhead box P4	116113	Q8IVH2	FOXP4_HUMAN	Fork_head PF00250 467-555, Pfam-B_22084 PB022084 1-155, Pfam-B_23482 PB023482 569-647, Pfam-B_4008 PB004008 201-230	Foxp4	1921373	Q9DBY0	FOXP4_MOUSE	FOX	Forkhead boxes	TF	#	22406422	#	histone, DNA	DNA motif	#	#	#	Recruitment of specific chromatin-modifying complexes with HDAC activity.
225	GADD45A	#	4095	growth arrest and DNA-damage-inducible, alpha	1647	P24522	GA45A_HUMAN	Ribosomal_L7Ae PF01248 21-123	Gadd45a	107799	P48316	GA45A_MOUSE	#	#	Chromatin remodeling	#	21986581	#	histone	H2A, H2B, H3, H4	#	#	21986581	Active DNA demethylation is partially attributed to the ability of Gadd45(A, B, C) proteins to bind histones and modify accessibility of DNA on damaged chromatin.
226	GADD45B	#	4096	growth arrest and DNA-damage-inducible, beta	4616	O75293	GA45B_HUMAN	Ribosomal_L7Ae PF01248 21-121	Gadd45b	107776	P22339	GA45B_MOUSE	#	#	Chromatin remodeling	#	21986581	#	histone	H2A, H2B, H3, H4	#	#	21986581	Active DNA demethylation is partially attributed to the ability of Gadd45(A, B, C) proteins to bind histones and modify accessibility of DNA on damaged chromatin.
227	GADD45G	#	4097	growth arrest and DNA-damage-inducible, gamma	10912	O95257	GA45G_HUMAN	Ribosomal_L7Ae PF01248 24-113	Gadd45g	1346325	Q9Z111	GA45G_MOUSE	#	#	Chromatin remodeling	#	21986581	#	histone	H2A, H2B, H3, H4	#	#	21986581	Active DNA demethylation is partially attributed to the ability of Gadd45(A, B, C) proteins to bind histones and modify accessibility of DNA on damaged chromatin.
228	GATAD1	New	29941	GATA zinc finger domain containing 1	57798	Q8WUU5	GATD1_HUMAN	GATA PF00320 9-36, Pfam-B_13145 PB013145 175-216, Pfam-B_17231 PB017231 235-263	Gatad1	1914460	Q920S3	GATD1_MOUSE	GATAD	GATA zinc finger domain containing	Histone modification read	#	20850016	#	histone	H3K4me3	#	#	#	GATA zinc finger domain containing 1 (GATAD1) has been identified as a H3K4me3 interactor.
229	GATAD2A	#	29989	GATA zinc finger domain containing 2A	54815	Q86YP4	P66A_HUMAN	Pfam-B_2058 PB002058 1-79	Gatad2a	2384585	Q8CHY6	P66A_MOUSE	GATAD	GATA zinc finger domain containing	Histone modification read	#	16415179	NuRD	histone	H2A, H2B, H3, H4	#	#	16415179	In vitro translated p66α=GATAD2A and p66β showed a strong affinity for all histone tails tested.
230	GATAD2B	#	30778	GATA zinc finger domain containing 2B	57459	Q8WXI9	P66B_HUMAN	GATA PF00320 420-454	Gatad2b	2443225	Q8VHR5	P66B_MOUSE	GATAD	GATA zinc finger domain containing	Histone modification read	#	16415179	NuRD	histone	H2A, H2B, H3, H4	#	#	16415179	In vitro translated p66α and p66β=GATAD2B showed a strong affinity for all histone tails tested.
231	GFI1	New	4237	growth factor independent 1 transcription repressor	2672	Q99684	GFI1_HUMAN	LIM PF00412 228-283 287-342 346-401 405-460, Paxillin PF03535 6-135	Gfi1	103170	P70338	GFI1_MOUSE	ZNF	Zinc fingers, C2H2-type	Chromatin remodeling	#	16287849	#	#	#	#	#	#	Gfi1 coordinates epigenetic repression of p21Cip/WAF1 by recruitment of histone lysine methyltransferase G9a and histone deacetylase 1.
232	GFI1B	New	4238	growth factor independent 1B transcription repressor	8328	Q5VTD9	GFI1B_HUMAN	zf-C2H2 PF00096 220-242, zf-H2C2_2 PF13465 177-203 262-287 290-314	Gfi1b	1276578	O70237	GFI1B_MOUSE	ZNF	Zinc fingers, C2H2-type	Histone modification cofactor	#	24395799	#	#	#	#	#	#	The principal hematopoietic regulator T-cell acute lymphocytic leukemia-1 (TAL1) is involved in regulating H3K27me3 variations in collaboration with the transcription factor growth factor independent 1B (GFI1B).
233	GLYR1	#	24434	glyoxylate reductase 1 homolog (Arabidopsis)	84656	Q49A26	GLYR1_HUMAN	NAD_binding_11 PF14833 430-551, NAD_binding_2 PF03446 267-429, PWWP PF00855 6-89	Glyr1	1921272	Q922P9	GLYR1_MOUSE	#	#	Histone modification read	#	20850016	#	histone	H3K4me3	#	#	20850016	N-PAC=GLYR1, MSH-6, and NSD1 as well as NSD2 were identified as H3K36me3 interactors (Figure 1C; Table S2). Interestingly, these four proteins share a PWWP domain which is part of the Tudor domain “Royal Family” and includes the Tudor, chromo and MBT domains that can interact with methylated lysine residues.
234	GSE1	#	28979	Gse1 coiled-coil protein	23199	Q14687	GSE1_HUMAN	DUF3736 PF12540 70-203 731-874	Gse1	1098275	Q3U3C9	GSE1_MOUSE	#	#	Histone modification erase	Histone acetylation	8724849	BHC, LSD-CoREST	RNA	#	#	#	8724849	A novel repeat composed of alternating Arg and Glu (RE repeat) was observed in KIAA0182. Alternating Arg-Asp tracts have been found in many RNA-binding proteins as a characteristic sequence. The presence of the RE repeat with structural similarity to the RD repeat strongly suggests that KIAA0182=GSE1 exhibits an RNA-binding activity.
235	GSG2	#	19682	germ cell associated 2 (haspin)	83903	Q8TF76	HASP_HUMAN	DUF3635 PF12330 708-797, Pfam-B_41097 PB041097 111-310, Pfam-B_49843 PB049843 1-109, Pkinase PF00069 484-699	Gsg2	1194498	Q9Z0R0	HASP_MOUSE	#	#	Histone modification write	Histone phosphorylation	20705812	#	histone	H3T3	H3T3ph	#	20705812	Phosphorylation of histone H3 threonine 3 (H3T3ph) by Haspin=GSG2 is necessary for CPC accumulation at centromeres and that CPC subunit Survivin binds directly to H3T3ph.
236	GTF2I	#	4659	general transcription factor IIi	2969	P78347	GTF2I_HUMAN	GTF2I PF02946 112-187 361-436 466-541 571-646 733-808 868-943	Gtf2i	1202722	Q9ESZ8	GTF2I_MOUSE	#	#	TF	#	9334314	BHC	DNA	DNA motif	#	#	#	Added because it is a complex partner.
237	GTF3C4	#	4667	general transcription factor IIIC, polypeptide 4, 90kDa	9329	Q9UKN8	TF3C4_HUMAN	TFIIIC_delta PF12657 61-254, zf-TFIIIC PF12660 733-822	Gtf3c4	2138937	Q8BMQ2	TF3C4_MOUSE	KAT, GTF	Chromatin-modifying enzymes / K-acetyltransferases, General transcription factors	Histone modification write	Histone acetylation	10523658	#	histone	H3	#	#	10523658	hTFIIIC90=GTF3C4 has an intrinsic histone acetyltransferase activity with a substrate specificity for histone H3.
238	HAT1	#	4821	histone acetyltransferase 1	8520	O14929	HAT1_HUMAN	Hat1_N PF10394 26-187	Hat1	96013	Q8BY71	HAT1_MOUSE	KAT	Chromatin-modifying enzymes / K-acetyltransferases	Histone modification write	Histone acetylation	9427644	#	histone	H4, H2A	#	#	9427644	The human holoenzyme consists of two subunits: a catalytic subunit, Hat1, and a subunit that binds core histones, p46, which greatly stimulates the acetyltransferase activity of Hat1. On the other hand, given that the Hat1 holoenzyme bound weakly to H2A and also acetylated the H2A
239	HCFC1	#	4839	host cell factor C1	3054	P51610	HCFC1_HUMAN	Kelch_1 PF01344 32-71, Kelch_3 PF13415 91-145 146-208 215-263 264-330, Pfam-B_49758 PB049758 381-598	Hcfc1	105942	Q61191	HCFC1_MOUSE	#	#	Chromatin remodeling	#	12670868	NSL, COMPASS, MLL-HCF, CHD8, MLL2/3, COMPASS-like MLL1,2, MLL4/WBP7	chromatin	#	#	#	12670868	A series of molecular activities are associated with the N-terminal subunit of HCF-1 in HSV uninfected cells. Two of these activities are associated with opposing roles in the regulation of transcription through the modulation of chromatin structure: Sin3 HDAC and a novel human Set1/Ash2 HMT.
240	HCFC2	#	24972	host cell factor C2	29915	Q9Y5Z7	HCFC2_HUMAN	Kelch_1 PF01344 244-301, Kelch_3 PF13415 205-253, Kelch_5 PF13854 312-356	Hcfc2	1915183	Q9D968	HCFC2_MOUSE	#	#	Histone modification write cofactor, Histone modification write cofactor	Histone methylation, Histone acetylation	15199122	MLL-HCF, CHD8, MLL2/3, MLL4/WBP7	histone	H3	#	#	15199122	HCF-2 (HCFC2), which specifically interact with a conserved binding motif in the MLL(N) (p300) subunit of MLL (histone methyltransferase ) and provide a potential mechanism for regulating its antagonistic transcriptional properties.
241	HDAC1	#	4852	histone deacetylase 1	3065	Q13547	HDAC1_HUMAN	Hist_deacetyl PF00850 18-320, Pfam-B_22185 PB022185 444-478	Hdac1	108086	O09106	HDAC1_MOUSE	#	#	Histone modification erase	Histone acetylation	10220385	SWI/SNF_Brm, NuRD, BHC, MeCP1, mSin3A, core HDAC, mSin3A-like complex, RING2-L3MBTL2, CREST-BRG1, LSD-CoREST	histone	H3, H4	#	#	10220385	HDAC1, HDAC4, HDAC5, and HDAC6 deacetylate all four core histones equally well, though deacetylation by HDAC4 and HDAC5 is incomplete.
242	HDAC10	#	18128	histone deacetylase 10	83933	Q969S8	HDA10_HUMAN	Hist_deacetyl PF00850 13-322	Hdac10	2158340	Q6P3E7	HDA10_MOUSE	#	#	Histone modification erase	Histone acetylation	11861901	#	histone	H2AKac, H2BKac, H3Kac, H4Kac	H2AK, H2BK, H3K, H4K	#	11861901	HDAC10 can deacetylate histones.
243	HDAC11	#	19086	histone deacetylase 11	79885	Q96DB2	HDA11_HUMAN	Hist_deacetyl PF00850 23-320	Hdac11	2385252	Q91WA3	HDA11_MOUSE	#	#	Histone modification erase	Histone acetylation	9346952	#	histone	H2AKac, H2BKac, H3Kac, H4Kac	H2AK, H2BK, H3K, H4K	#	9346952	HDAC11 is a bona fide histone deacetylase.
244	HDAC2	#	4853	histone deacetylase 2	3066	Q92769	HDAC2_HUMAN	Hist_deacetyl PF00850 19-321, Pfam-B_46198 PB046198 351-449	Hdac2	1097691	P70288	HDAC2_MOUSE	#	#	Histone modification erase	Histone acetylation	9346952	SWI/SNF_Brg1(I), SWI/SNF_Brg1(II), SWI/SNF_Brm, NuRD, BHC, MeCP1, mSin3A, core HDAC, mSin3A-like complex, RING2-L3MBTL2, LSD-CoREST	histone	H2AKac, H2BKac, H3Kac, H4Kac	H2AK, H2BK, H3K, H4K	#	9346952	HDAC1, HDAC2, and HDAC3 constitute a human HDAC family. All three proteins possess histone deacetylase activity, and repress transcription when bound to a promoter.
245	HDAC3	#	4854	histone deacetylase 3	8841	O15379	HDAC3_HUMAN	Hist_deacetyl PF00850 11-315, Pfam-B_3137 PB003137 353-383	Hdac3	1343091	O88895	HDAC3_MOUSE	#	#	Histone modification erase	Histone acetylation	10655483	#	histone	H2AKac, H2BKac, H3Kac, H4Kac	H2AK, H2BK, H3K, H4K	#	10655483	HDAC1, HDAC2, and HDAC3 constitute a human HDAC family. All three proteins possess histone deacetylase activity, and repress transcription when bound to a promoter.
246	HDAC4	#	14063	histone deacetylase 4	9759	P56524	HDAC4_HUMAN	Arb2 PF09757 1000-1059, HDAC4_Gln PF12203 61-152, Hist_deacetyl PF00850 664-993	Hdac4	3036234	Q6NZM9	HDAC4_MOUSE	#	#	Histone modification erase	Histone acetylation	10220385	#	histone	H2AKac, H2BKac, H3Kac, H4Kac	H2AK, H2BK, H3K, H4K	#	10220385	HDAC1, HDAC4, HDAC5, and HDAC6 deacetylate all four core histones equally well, though deacetylation by HDAC4 and HDAC5 is incomplete.
247	HDAC5	#	14068	histone deacetylase 5	10014	Q9UQL6	HDAC5_HUMAN	HDAC4_Gln PF12203 66-133, Hist_deacetyl PF00850 693-1023	Hdac5	1333784	Q9Z2V6	HDAC5_MOUSE	#	#	Histone modification erase	Histone acetylation	10220385	#	histone	H2AKac, H2BKac, H3Kac, H4Kac	H2AK, H2BK, H3K, H4K	#	10220385	HDAC1, HDAC4, HDAC5, and HDAC6 deacetylate all four core histones equally well, though deacetylation by HDAC4 and HDAC5 is incomplete.
248	HDAC6	#	14064	histone deacetylase 6	10013	Q9UBN7	HDAC6_HUMAN	Hist_deacetyl PF00850 95-403 489-799, zf-UBP PF02148 1133-1195	Hdac6	1333752	Q9Z2V5	HDAC6_MOUSE	#	#	Histone modification erase	Histone acetylation	10220385	#	histone	H2AKac, H2BKac, H3Kac, H4Kac	H2AK, H2BK, H3K, H4K	#	10220385	HDAC1, HDAC4, HDAC5, and HDAC6 deacetylate all four core histones equally well, though deacetylation by HDAC4 and HDAC5 is incomplete. (HDAC6 is possibly not involved in epigenetic signalling, but it deacetylates microtubules and heat shock protein 90; PMID:22498752)
249	HDAC7	#	14067	histone deacetylase 7	51564	Q8WUI4	HDAC7_HUMAN	Hist_deacetyl PF00850 530-860, Pfam-B_5922 PB005922 1-148	Hdac7	1891835	Q8C2B3	HDAC7_MOUSE	#	#	Histone modification erase	Histone acetylation	18285338	#	histone	H2AKac, H2BKac, H3Kac, H4Kac	H2AK, H2BK, H3K, H4K	#	18285338	The isolated and purified catalytic domain of the human class IIa HDAC, cdHDAC7, has an intrinsic low level of deacetylase activity in the absence of any complex partner which can be inhibited by known HDAC inhibitors such as the hydroxamic acid TSA. It has been showen that the isolated catalytic domain of class IIa HDACs have weak but measurable intrinsic catalytic activity on chemically acetyla…
250	HDAC8	#	13315	histone deacetylase 8	55869	Q9BY41	HDAC8_HUMAN	Hist_deacetyl PF00850 21-323, Pfam-B_15628 PB015628 324-375	Hdac8	1917565	Q8VH37	HDAC8_MOUSE	#	#	Histone modification erase	Histone acetylation	10748112	#	histone	H2AKac, H2BKac, H3Kac, H4Kac	H2AK, H2BK, H3K, H4K	#	10748112	HDAC8 exhibited deacetylase activity toward acetylated histone, indicating that this protein is a bona fide histone deacetylase.
251	HDAC9	#	14065	histone deacetylase 9	9734	Q9UKV0	HDAC9_HUMAN	HDAC4_Gln PF12203 36-124, Hist_deacetyl PF00850 643-973, Pfam-B_5353 PB005353 577-624	Hdac9	1931221	Q99N13	HDAC9_MOUSE	#	#	Histone modification erase	Histone acetylation	12590135	#	histone	H3Kac, H4Kac	H3K, H4K	#	12590135	A new member of the Class II HDAC family, HDAC9. The enzyme contains a conserved deacetylase domain, represses reporter activity when recruited to a promoter, and utilizes histones H3 and H4 as substrates in vitro and in vivo.
252	HDGF	#	4856	hepatoma-derived growth factor	3068	P51858	HDGF_HUMAN	PWWP PF00855 10-92	Hdgf	1194494	P51859	HDGF_MOUSE	#	#	Chromatin remodeling, TF	TF repressor	18331345, 17974029	#	DNA	DNA motif	#	#	18331345	SUMOylated HDGF is not bound to chromatin.
253	HELLS	#	4861	helicase, lymphoid-specific	3070	Q9NRZ9	HELLS_HUMAN	Helicase_C PF00271 633-712, SNF2_N PF00176 226-577	Hells	106209	Q60848	HELLS_MOUSE	#	#	Chromatin remodeling	#	14612388	#	chromatin	#	#	#	14517253, 14612388	Lymphoid-specific helicase (Lsh=HELLS) is another member of the SNF2 family of chromatin remodeling proteins.
254	HIF1AN	#	17113	hypoxia inducible factor 1, alpha subunit inhibitor	55662	Q9NWT6	HIF1N_HUMAN	Cupin_8 PF13621 48-302	Hif1an	2442345	Q8BLR9	HIF1N_MOUSE	#	#	Histone modification erase cofactor	Histone acetylation	11641274	#	histone	#	#	#	11641274	VHL and FIH-1=HIF1AN interact with histone deacetylases in vitro.
255	HINFP	#	17850	histone H4 transcription factor	25988	Q9BQA5	HINFP_HUMAN	Pfam-B_17110 PB017110 1-103, zf-C2H2 PF00096 255-278 345-368, zf-C2H2_4 PF13894 229-254, zf-H2C2_2 PF13465 185-210	Hinfp	2429620	Q8K1K9	HINFP_MOUSE	ZNF	Zinc fingers, C2H2-type	Histone modification read, TF	TF activator, TF repressor	14585971	#	histone, DNA	H4, DNA motif	#	#	14585971	HiNF-P interacts with conserved H4 cell cycle regulatory sequences in vivo.
256	HIRA	#	4916	histone cell cycle regulator	7290	P54198	HIRA_HUMAN	HIRA_B PF09453 448-471, Hira PF07569 763-962, Pfam-B_18560 PB018560 963-1015, WD40 PF00400 5-44 60-98 121-159 164-202 258-312	Hira	99430	Q61666	HIRA_MOUSE	WDR	WD repeat domain containing	Histone modification read	#	9710638	#	histone	H2B, H4	#	#	9710638	HIRA interacts with core histone H4. H2B- and H4-binding domains are overlapping but distinguishable in the carboxy-terminal region of HIRA, and the region for HIRA interaction has been mapped to the amino-terminal tail of H2B and the second alpha helix of H4.
257	HIRIP3	#	4917	HIRA interacting protein 3	8479	Q9BW71	HIRP3_HUMAN	CHZ PF09649 484-520	Hirip3	2142364	Q8BLH7	HIRP3_MOUSE	#	#	Histone modification read	#	9710638	#	histone	H2A, H3	#	#	9710638	In vitro, HIRIP3 directly interacted with HIRA but also with core histones H2B and H3, suggesting that a HIRA-HIRIP3-containing complex could function in some aspects of chromatin and histone metabolism.
258	HJURP	#	25444	Holliday junction recognition protein	55355	Q8NCD3	HJURP_HUMAN	HJURP_C PF12347 409-471 554-614, HJURP_mid PF12346 271-386, Pfam-B_631 PB000631 682-746, Scm3 PF10384 16-77	Hjurp	2685821	Q6PG16	HJURP_MOUSE	#	#	Histone chaperone	#	21478274	#	histone	H4	#	#	21478274	Deposition of CENP-A to the centromere requires histone chaperone HJURP (Holliday junction recognition protein). The crystal structure of an HJURP–CENP-A–histone H4 complex shows that HJURP binds a CENP-A–H4 heterodimer.
259	HLCS	#	4976	holocarboxylase synthetase (biotin-(proprionyl-CoA-carboxylase (ATP-hydrolysing)) ligase)	3141	P50747	BPL1_HUMAN	BPL_C PF02237 669-718, BPL_LplA_LipB PF03099 471-603, Pfam-B_33359 PB033359 244-405, Pfam-B_35799 PB035799 407-469	Hlcs	894646	Q920N2	BPL1_MOUSE	#	#	Histone modification write	#	14613969	#	histone	H1, H2A, H2B, H4	#	#	14613969	Nuclear HCS =HLCS retains its biotinylating activity and has been shown to biotinylate purified histones in vitro.
260	HLTF	#	11099	helicase-like transcription factor	6596	Q14527	HLTF_HUMAN	HIRAN PF08797 60-155, Helicase_C PF00271 870-950, SNF2_N PF00176 243-722, zf-RING_2 PF13639 758-801	Hltf	1196437	Q6PCN7	HLTF_MOUSE	RNF	RING-type (C3HC4) zinc fingers	Chromatin remodeling cofactor	#	18719106	#	chromatin	#	#	#	18719106	Acts as a ubiquitin ligase for 'Lys-63'-linked polyubiquitination of chromatin-bound PCNA.
261	HMG20A	#	5001	high mobility group 20A	10363	Q9NP66	HM20A_HUMAN	HMG_box PF00505 103-171	Hmg20a	1914117	Q9DC33	HM20A_MOUSE	HMGX	High mobility group / Non-canonical	Chromatin remodeling cofactor	#	24227653	LSD-CoREST	histone	H3K4	#	#	24227653	Involved in the recruitment of the histone methyltransferase KMT2A/MLL1 and consequent increased methylation of histone H3 lysine 4.
262	HMG20B	#	5002	high mobility group 20B	10362	Q9P0W2	HM20B_HUMAN	HMG_box PF00505 70-138, Pfam-B_10576 PB010576 211-315	Hmg20b	1341190	Q9Z104	HM20B_MOUSE	HMGX	High mobility group / Non-canonical	Chromatin remodeling	#	11997092	BHC, LSD-CoREST	DNA	#	#	#	11997092	The high-mobility-group (HMG) proteins are chromatin-associated proteins that are common to all higher organisms. They bind DNA in a sequence-specific or non-sequence-specific way to induce DNA bending, and regulate chromatin function and gene expression.
263	HMGB1	New	4983	high mobility group box 1	3146	P09429	HMGB1_HUMAN	HMG_box PF00505 95-163, HMG_box_2 PF09011 6-79	Hmgb1	96113	P63158	HMGB1_MOUSE	HMG	High-mobility group / Canonical	Chromatin remodeling	#	19158276	#	chromatin	#	#	#	#	Chromatin-specific remodeling by HMGB1 and linker histone H1 silences proinflammatory genes during endotoxin tolerance.
264	HMGN1	New	4984	high mobility group nucleosome binding domain 1	3150	P05114	HMGN1_HUMAN	HMG14_17 PF01101 2-96	Hmgn1	96120	P18608	HMGN1_MOUSE	HMG	High-mobility group / Canonical	Chromatin remodeling	#	22395460, 20123071	#	histone	H1	#	#	#	HMGB1-4 proteins are believed to dock to the H1 linker.
265	HMGN2	New	4986	high mobility group nucleosomal binding domain 2	3151	P05204	HMGN2_HUMAN	HMG14_17 PF01101 2-90	Hmgn2	96136	P09602	HMGN2_MOUSE	HMG	High-mobility group / Canonical	Chromatin remodeling	#	22395460, 20123071	#	histone	H1	#	#	#	HMGB1-4 proteins are believed to dock to the H1 linker.
266	HMGN3	New	12312	high mobility group nucleosomal binding domain 3	9324	Q15651	HMGN3_HUMAN	HMG14_17 PF01101 2-98	Hmgn3	2138069	Q9DCB1	HMGN3_MOUSE	HMG	High-mobility group / Canonical	Chromatin remodeling	#	22395460, 20123071	#	histone	H1	#	#	#	HMGB1-4 proteins are believed to dock to the H1 linker.
267	HMGN4	New	4989	high mobility group nucleosomal binding domain 4	10473	O00479	HMGN4_HUMAN	HMG14_17 PF01101 2-90	#	#	#	#	HMG	High-mobility group / Canonical	Chromatin remodeling	#	22395460, 20123071	#	histone	H1	#	#	#	HMGB1-4 proteins are believed to dock to the H1 linker.
268	HMGN5	New	8013	high mobility group nucleosome binding domain 5	79366	P82970	HMGN5_HUMAN	HMG14_17 PF01101 2-102	Hmgn5	1355295	Q9JL35	HMGN5_MOUSE	HMG	High-mobility group / Canonical	Chromatin remodeling	#	22395460, 20123071	#	histone	H1	#	#	#	HMGB1-4 proteins are believed to dock to the H1 linker.
269	HP1BP3	New	24973	heterochromatin protein 1, binding protein 3	50809	Q5SSJ5	HP1B3_HUMAN	Linker_histone PF00538 157-232 260-330 341-412	Hp1bp3	109369	Q3TEA8	HP1B3_MOUSE	#	#	Chromatin remodeling	#	25100860	#	chromatin	#	#	#	#	Chromatin organizer protein HP1BP3 is mediating chromatin condensation during hypoxia.
270	HR	#	5172	hair growth associated	55806	O43593	HAIR_HUMAN	JmjC PF02373 1026-1140, Pfam-B_40014 PB040014 312-431, Pfam-B_80075 PB080075 181-289	Hr	96223	Q61645	HAIR_MOUSE	#	#	Histone modification erase	Histone methylation	24334705	#	histone	H3K9me1, H3K9me2	H3K9	#	24334705	HR can demethylate monomethylated or dimethylated histone H3 lysine 9 (H3K9me1 or me2).
271	HSPA1A	#	5232	heat shock 70kDa protein 1A	3303	P08107	HSP71_HUMAN	HSP70 PF00012 6-612	Hspa1a	96244	Q61696	HS71A_MOUSE	HSP70	Heat shock proteins / HSP70	Histone modification write cofactor, Histone modification write cofactor	Histone methylation, Histone acetylation	22123078	CHD8, MLL2/3, MLL4/WBP7	histone	#	#	#	22123078	#
272	HSPA1B	#	5233	heat shock 70kDa protein 1B	3304	P08107	HSP71_HUMAN	HSP70 PF00012 6-612	Hspa1a	96244	Q61696	HS71A_MOUSE	HSP70	Heat shock proteins / HSP70	Histone modification write cofactor, Histone modification write cofactor	Histone methylation, Histone acetylation	22123078	CHD8, MLL2/3, MLL4/WBP7	histone	#	#	#	22123078	#
273	HUWE1	#	30892	HECT, UBA and WWE domain containing 1, E3 ubiquitin protein ligase	10075	Q7Z6Z7	HUWE1_HUMAN	DUF4414 PF14377 2968-3079, DUF908 PF06012 89-370, DUF913 PF06025 429-815, HECT PF00632 4067-4374, Pfam-B_13571 PB013571 3944-3965, Pfam-B_15798 PB015798 3091-3191, Pfam-B_20712 PB020712 2429-2459, Pfam-B_6870 PB006870 3966-4021, UBA PF00627 1317-1352, WWE PF02825 1611-1679	Huwe1	1926884	Q7TMY8	HUWE1_MOUSE	#	#	Histone modification write	Histone ubiquitination	15767685	#	histone	H3K9	#	#	15767685	A HECT=HUWE1 domain-containing E3 that ubiquitinates histones.
274	IKBKAP	#	5959	inhibitor of kappa light polypeptide gene enhancer in B-cells, kinase complex-associated protein	8518	O95163	ELP1_HUMAN	IKI3 PF04762 1-954, Pfam-B_8846 PB008846 1048-1212	Ikbkap	1914544	Q7TT37	ELP1_MOUSE	ELP	Elongator acetyltransferase complex subunits	Scaffold protein	#	11818576, 11714725	Pol2 elongator	#	RNA	#	#	11818576, 11714725	The human Elongator facilitates transcription by RNA polymerase II in a chromatin- and acetyl-CoA-dependent manner. Several human homologues of the yeast Elongator subunits have been identified as subunits of the human Elongator complex, including StIP1 (STAT-interacting protein 1) and IKAP (IKK complex-associated protein) =IKBKAP.
275	IKZF1	#	13176	IKAROS family zinc finger 1 (Ikaros)	10320	Q13422	IKZF1_HUMAN	zf-H2C2_2 PF13465 131-156 159-184 187-212	Ikzf1	1342540	Q03267	IKZF1_MOUSE	ZNF, IKZF	Zinc fingers, C2H2-type, IKAROS zinc fingers	Chromatin remodeling, TF	#	19141594	#	DNA	DNA motif	#	#	19141594	Ikaros=IKZF1 forms dimers and multimers efficiently, and it has been proposed that Ikaros induces heterochromatization or chromatin remodeling of mouse DNA, resulting in repression or activation of target genes. The results provide insight into possible structural and functional roles of pericentromeric regions in mouse and human chromosomes.
276	IKZF3	#	13178	IKAROS family zinc finger 3 (Aiolos)	22806	Q9UKT9	IKZF3_HUMAN	Pfam-B_2031 PB002031 67-110, zf-C2H2_4 PF13894 480-504, zf-H2C2_2 PF13465 132-157 160-183 188-213	Ikzf3	1342542	O08900	IKZF3_MOUSE	ZNF, IKZF	Zinc fingers, C2H2-type, "IKAROS zinc fingers"	TF	#	#	#	DNA	DNA motif	#	#	#	Associates with histone deacetylase complexes containing HDAC1, MTA2 and SIN3A. (UniProt)
277	ING1	#	6062	inhibitor of growth family, member 1	3621	Q9UK53	ING1_HUMAN	ING PF12998 173-256, PHD PF00628 355-402, Pfam-B_837 PB000837 51-89	Ing1	1349481	Q9QXV3	ING1_MOUSE	PHF	Zinc fingers, PHD-type	Histone modification read	#	18533182	#	histone	H3K4me3	#	#	18533182	Both DNA repair and apoptotic activities of ING1 require the interaction of the C-terminal plant homeodomain (PHD) finger with histone H3 trimethylated at Lys4 (H3K4me3). The ING1 PHD finger recognizes methylated H3K4 but not other histone modifications as revealed by peptide microarrays.
278	ING2	#	6063	inhibitor of growth family, member 2	3622	Q9H160	ING2_HUMAN	ING PF12998 26-125, PHD PF00628 214-261	Ing2	1916510	Q9ESK4	ING2_MOUSE	PHF	Zinc fingers, PHD-type	Histone modification read	#	16728974	mSin3A-like complex	histone	H3K4me3	#	#	16728974	ING2, a native subunit of a repressive mSin3a-HDAC1 histone deacetylase complex, binds with high affinity to the trimethylated species. In response to DNA damage, recognition of H3K4me3 by the ING2 PHD domain stabilizes the mSin3a-HDAC1 complex at the promoters of proliferation genes.
279	ING3	#	14587	inhibitor of growth family, member 3	54556	Q9NXR8	ING3_HUMAN	ING PF12998 2-104, PHD PF00628 362-409	Ing3	1919027	Q8VEK6	ING3_MOUSE	PHF	Zinc fingers, PHD-type	Chromatin remodeling, Histone modification write cofactor	Histone acetylation	12545155	SWR, NuA4, Piccolo_NuA4	histone	H2A, H4	#	#	12545155	p47ING3 has a PHD-finger motif at its C-terminal region similar to p33ING1 and p33ING2. Although the precise function of the PHD-finger motif is not fully clarified, it is found in proteins involved in chromatin remodeling.
280	ING4	#	19423	inhibitor of growth family, member 4	51147	Q9UNL4	ING4_HUMAN	ING PF12998 5-107, PHD PF00628 198-245	Ing4	107307	Q8C0D7	ING4_MOUSE	PHF	Zinc fingers, PHD-type	Histone modification read	#	18381289	HBO1	histone	H3K4me3	#	#	18381289	Crystal structure of ING4-PHD bound to H3K4me3.
281	ING5	#	19421	inhibitor of growth family, member 5	84289	Q8WYH8	ING5_HUMAN	ING PF12998 5-107, PHD PF00628 188-235	Ing5	1922816	Q9D8Y8	ING5_MOUSE	PHF	Zinc fingers, PHD-type	Histone modification read	#	18623064	HBO1, MOZ/MORF	histone	H3K4me3, H3K4me2	#	#	18623064	Crystal structure of the ING5 PHD finger in complex with its histone target (H3K4me3). Binding affinities for unmodified, mono-, di-, and tri-methylated histone peptides showed that both full-length ING5 and methylated H3K4 are essential for the acetyltransferase activity of the MOZ/MORF and HBO1 complexes.
282	INO80	#	26956	INO80 complex subunit	54617	Q9ULG1	INO80_HUMAN	DBINO PF13892 270-410, Helicase_C PF00271 1135-1214, Pfam-B_16799 PB016799 1435-1475, SNF2_N PF00176 521-822	Ino80	1915392	Q6ZPV2	INO80_MOUSE	INO80	INO80 complex subunits	Chromatin remodeling	#	16298340	Ino80	DNA	#	#	#	16298340	The proteins belonging to SWI2/SNF2 family of DNA dependent ATPases are important members of the chromatin remodeling complexes that are implicated in epigenetic control of gene expression. Functional activity of the domains from hINO80 gene both in terms of the DNA dependent ATPase as well as DNA binding activity.
283	INO80B	#	13324	INO80 complex subunit B	83444	Q9C086	IN80B_HUMAN	PAPA-1 PF04795 211-293, zf-HIT PF04438 305-336	Ino80b	1917270	Q99PT3	IN80B_MOUSE	ZNHIT, INO80	Zinc fingers, HIT-type, INO80 complex subunits	Chromatin remodeling cofactor	#	21303910	Ino80	chromatin	#	#	#	21303910	Composed of the hIno80 Snf2 ATPase domain, the Ies2=INO80B and Ies6 proteins, the AAA+ ATPases Tip49a and Tip49b, and the actin-related protein Arp5.
284	INO80C	#	26994	INO80 complex subunit C	125476	Q6PI98	IN80C_HUMAN	YL1_C PF08265 141-170	Ino80c	2443014	Q8BHA0	IN80C_MOUSE	INO80	INO80 complex subunits	Chromatin remodeling cofactor	#	16230350	Ino80, CHD8, MLL2/3, MLL4/WBP7	chromatin	#	#	#	16230350	FLAG-tagged PAPA-1, C18orf37, Amida, FLJ20309, and FLJ90652 each copurified with the hINO80 helicase and the Tip49a, Tip49b, PAPA-1, C18orf37, Arp4, Arp5, Arp8, Amida, NFRKB, MCRS1, FLJ90652, and FLJ20309 proteins, which argues that they are all components of a multiprotein hINO80-containing complex.
285	INO80D	#	25997	INO80 complex subunit D	54891	Q53TQ3	IN80D_HUMAN	Pfam-B_14282 PB014282 588-622, zf-C3Hc3H PF13891 16-80 446-512	Ino80d	3027003	Q66JY2	IN80D_MOUSE	INO80	INO80 complex subunits	Chromatin remodeling cofactor	#	21303910	Ino80	chromatin	#	#	#	21303910	Component of the chromatin remodeling INO80 complex.
286	INO80E	#	26905	INO80 complex subunit E	283899	Q8NBZ0	IN80E_HUMAN	#	Ino80e	2141881	#	#	INO80	INO80 complex subunits	Chromatin remodeling cofactor	#	21303910	#	chromatin	#	#	#	21303910	Component of the chromatin remodeling INO80 complex.
287	JADE1	#	30027	jade family PHD finger 1	79960	Q6IE81	JADE1_HUMAN	EPL1 PF10513 29-181, PHD_2 PF13831 217-251, zf-HC5HC2H_2 PF13832 256-368	Jade1	1925835	Q6ZPI0	JADE1_MOUSE	PHF	Zinc fingers, PHD-type	Histone modification write	Histone acetylation	16387653	HBO1	histone	H3, H4	H3ac, H4ac	#	16387653	HBO1-JADE(1,2,3=PHF15,PHF16,PHF17)-ING-hEAF6 tetramer complexes are likely responsible for the majority of histone H4 acetylation higher eukaryotes.
288	JADE2	#	22984	jade family PHD finger 2	23338	Q9NQC1	JADE2_HUMAN	EPL1 PF10513 39-177, PHD_2 PF13831 213-247, Pfam-B_23296 PB023296 631-669, zf-HC5HC2H_2 PF13832 252-364	Jade2	1924151	Q6ZQF7	JADE2_MOUSE	PHF	Zinc fingers, PHD-type	Histone modification write	Histone acetylation	16387653	HBO1	histone	H3, H4	H3ac, H4ac	#	16387653	HBO1-JADE(1,2,3=PHF15,PHF16,PHF17)-ING-hEAF6 tetramer complexes are likely responsible for the majority of histone H4 acetylation higher eukaryotes.
289	JADE3	#	22982	jade family PHD finger 3	9767	Q92613	JADE3_HUMAN	EPL1 PF10513 30-178, PHD PF00628 202-249, zf-HC5HC2H_2 PF13832 253-365	Jade3	2148019	Q6IE82	JADE3_MOUSE	PHF	Zinc fingers, PHD-type	Histone modification write	Histone acetylation	14612400	HBO1	histone	H3, H4	H3ac, H4ac	#	14612400	Jade1 =PHF17 may function in the activation and/or repression of Hox complex genes via modulation of chromatin structure.
290	JAK2	#	6192	Janus kinase 2	3717	O60674	JAK2_HUMAN	Pkinase_Tyr PF07714 545-805 849-1123, SH2 PF00017 400-481	Jak2	96629	Q62120	JAK2_MOUSE	SH2D	SH2 domain containing	Histone modification write	Histone phosphorylation	19783980	#	histone	H3T41	H3T41ph	#	19783980	Human JAK2 is present in the nucleus of haematopoietic cells and directly phosphorylates Tyr 41 (Y41) on histone H3.
291	JARID2	#	6196	jumonji, AT rich interactive domain 2	3720	Q92833	JARD2_HUMAN	ARID PF01388 618-709, JmjC PF02373 916-1031, JmjN PF02375 558-591, Pfam-B_728 PB000728 1-122, zf-C5HC2 PF02928 1139-1193	Jarid2	104813	Q62315	JARD2_MOUSE	#	#	Histone modification write cofactor	Histone methylation	20075857	PRC2	histone	H3K27, H3K9	#	#	20075857	JARID2 is sufficient to recruit PcG proteins to a heterologous promoter, and inhibition of JARID2 expression leads to a major loss of PcG binding and to a reduction of H3K27me3 levels on target genes.
292	JDP2	#	17546	Jun dimerization protein 2	122953	Q8WYK2	JDP2_HUMAN	bZIP_1 PF00170 70-131	Jdp2	1932093	P97875	JDP2_MOUSE	bZIP	basic leucine zipper proteins	Chromatin remodeling, Histone modification erase cofactor	Histone acetylation	16518400	#	DNA	#	#	#	16518400	JDP2 has histone-chaperone activity in vitro. The sequence-specific DNA-binding protein JDP2 may control transcription via direct regulation of the modification of histones and the assembly of chromatin.
293	JMJD1C	#	12313	jumonji domain containing 1C	221037	Q15652	JHD2C_HUMAN	JmjC PF02373 2381-2481, Pfam-B_14856 PB014856 2090-2122, Pfam-B_15350 PB015350 2148-2224, Pfam-B_16501 PB016501 1889-1927, Pfam-B_17329 PB017329 541-947, Pfam-B_19453 PB019453 1929-2023, Pfam-B_2770 PB002770 220-524, Pfam-B_63706 PB063706 1-119	Jmjd1c	1918614	Q69ZK6	JHD2C_MOUSE	#	#	Histone modification erase	Histone methylation	17549425	#	histone	H3K9me	H3K9	#	17549425	JMJD1A (TSGA), JMJD1B (5qNCA) and JMJD1C with the common domain architecture are histone H3K9 demethylases implicated in the nuclear hormone receptor-based transcriptional regulation.
294	JMJD6	#	19355	jumonji domain containing 6	23210	Q6NYC1	JMJD6_HUMAN	JmjC PF02373 174-288, Pfam-B_22969 PB022969 1-39	Jmjd6	1858910	Q9ERI5	JMJD6_MOUSE	#	#	Histone modification erase	Histone methylation	17947579	#	histone	H3R2me, H4R3me	H3R2, H4R3	#	17947579	The Jumonji domain-containing 6 protein (JMJD6) is a JmjC-containing iron- and 2-oxoglutarate-dependent dioxygenase that demethylates histone H3 at arginine 2 (H3R2) and histone H4 at arginine 3 (H4R3) in both biochemical and cell-based assays.
295	KANSL1	#	24565	KAT8 regulatory NSL complex subunit 1	284058	Q7Z3B3	KANL1_HUMAN	PEHE PF15275 885-1035, Pfam-B_14811 PB014811 571-639, Pfam-B_19390 PB019390 431-469, Pfam-B_2194 PB002194 135-403, Pfam-B_6892 PB006892 471-569	Kansl1	1923969	Q80TG1	KANL1_MOUSE	#	#	Histone modification write cofactor, Histone modification write cofactor	Histone methylation, Histone acetylation	20018852	NSL, CHD8, MLL2/3, MLL4/WBP7	histone	H4	H4ac	#	20018852	As part of the NSL complex it is involved in acetylation of nucleosomal histone H4 on several lysine residues and therefore may be involved in the regulation of transcription.
296	KANSL2	#	26024	KAT8 regulatory NSL complex subunit 2	54934	Q9H9L4	KANL2_HUMAN	Pfam-B_21577 PB021577 1-25, zf-C3Hc3H PF13891 27-93 300-365	Kansl2	1916862	Q8BQR4	KANL2_MOUSE	#	#	Histone modification write cofactor	Histone acetylation	20018852	NSL	histone	H5	H4ac	#	20018852	As part of the NSL complex it is involved in acetylation of nucleosomal histone H4 on several lysine residues and therefore may be involved in the regulation of transcription.
297	KANSL3	#	25473	KAT8 regulatory NSL complex subunit 3	55683	Q9P2N6	KANL3_HUMAN	Abhydrolase_5 PF12695 287-436, Pfam-B_10092 PB010092 521-544, Pfam-B_8995 PB008995 545-589	Kansl3	1918055	A2RSY1	KANL3_MOUSE	#	#	Histone modification write cofactor	Histone acetylation	20018852	NSL	histone	H6	H4ac	#	20018852	As part of the NSL complex it is involved in acetylation of nucleosomal histone H4 on several lysine residues and therefore may be involved in the regulation of transcription.
298	KAT2A	#	4201	K(lysine) acetyltransferase 2A	2648	Q92830	KAT2A_HUMAN	Acetyltransf_1 PF00583 553-628, Bromodomain PF00439 737-820, PCAF_N PF06466 86-337, Pfam-B_10717 PB010717 1-67	Kat2a	1343101	Q9JHD2	KAT2A_MOUSE	KAT	Chromatin-modifying enzymes / K-acetyltransferases	Histone modification write	Histone acetylation	10611234	TFTC-HAT, SAGA, ATAC, STAGA	histone	#	#	#	10611234	Current models of HAT protein activity suggest that one hypothesis for the role of hGCN5=KAT2A in c-Myc's activities might be due to the relaxing of chromatin packaging at target genes following histone acetylation by hGCN5.
299	KAT2B	#	8638	K(lysine) acetyltransferase 2B	8850	Q92831	KAT2B_HUMAN	Acetyltransf_7 PF13508 541-624, Bromodomain PF00439 732-815, PCAF_N PF06466 74-327, Pfam-B_358817 PB358817 339-381	Kat2b	1343094	Q9JHD1	KAT2B_MOUSE	KAT	Chromatin-modifying enzymes / K-acetyltransferases	Histone modification write	Histone acetylation	8945521	#	histone	#	#	#	8945521	The cellular p300/CBP associated factor (PCAF=KAT2B) possesses intrinsic histone acetyltransferase activity.
300	KAT5	#	5275	K(lysine) acetyltransferase 5	10524	Q92993	KAT5_HUMAN	MOZ_SAS PF01853 285-477, Tudor-knot PF11717 7-65	Kat5	1932051	Q8CHK4	KAT5_MOUSE	KAT, ZC2HC	Chromatin-modifying enzymes / K-acetyltransferases, Zinc fingers, C2HC-type containing	Histone modification write	Histone acetylation	10096020	SWR, NuA4, Piccolo_NuA4	histone	H2AK5, H3K14, H4K5,H4K8, H4K12, H4K16	H2AK5ac, H3K14ac, H4K5ac, H4K8ac, H4K12ac, H4K16ac	#	10096020	Tip60=KAT5 significantly acetylates amino-terminal tail peptides of histones H2A, H3 and H4, but not H2B, consistent with substrate preference on intact histones. Preferred acetylation sites for Tip60 are the Lys-5 of histone H2A, the Lys-14 of histone H3, and the Lys-5, -8, -12, -16 of histone H4.
301	KAT6A	#	13013	K(lysine) acetyltransferase 6A	7994	Q92794	KAT6A_HUMAN	MOZ_SAS PF01853 562-749, PHD PF00628 208-265 264-313, Pfam-B_19382 PB019382 1-84, Pfam-B_21350 PB021350 1011-1048, Pfam-B_25985 PB025985 1056-1116, Pfam-B_3468 PB003468 1648-1699, Pfam-B_6470 PB006470 1487-1601	Kat6a	2442415	Q8BZ21	KAT6A_MOUSE	KAT, ZC2HC, PHF	Chromatin-modifying enzymes / K-acetyltransferases, Zinc fingers, C2HC-type containing, Zinc fingers, PHD-type	Histone modification write	Histone acetylation	11313971	MOZ/MORF	histone	H3, H4	H3ac, H4ac	#	11313971	The monocytic leukemia zinc finger protein MOZ=KAT6A is a histone acetyltransferase.
302	KAT6B	#	17582	K(lysine) acetyltransferase 6B	23522	Q8WYB5	KAT6B_HUMAN	Linker_histone PF00538 106-175, MOZ_SAS PF01853 773-960, PHD PF00628 271-320, Pfam-B_6470 PB006470 1604-1717	Kat6b	1858746	Q8BRB7	KAT6B_MOUSE	KAT, ZC2HC, PHF	Chromatin-modifying enzymes / K-acetyltransferases, Zinc fingers, C2HC-type containing, Zinc fingers, PHD-type	Histone modification write	Histone acetylation	10497217	MOZ/MORF	histone	H3	H3ac	#	10497217	A novel human histone acetyltransferase, termed MORF=KAT6B (monocytic leukemia zinc finger protein-related factor).
303	KAT7	#	17016	K(lysine) acetyltransferase 7	11143	O95251	KAT7_HUMAN	MOZ_SAS PF01853 390-577, zf-C2HC PF01530 182-212	Kat7	2182799	Q5SVQ0	KAT7_MOUSE	KAT, ZC2HC	Chromatin-modifying enzymes / K-acetyltransferases, Zinc fingers, C2HC-type containing	Histone modification write	Histone acetylation	10438470	HBO1	histone	H4	H4ac	#	10438470	A novel protein, HBO1=KAT7 (histone acetyltransferase binding to ORC), that interacts with human ORC1 protein.
304	KAT8	#	17933	K(lysine) acetyltransferase 8	84148	Q9H7Z6	KAT8_HUMAN	MOZ_SAS PF01853 232-418, Tudor-knot PF11717 55-111	Kat8	1915023	Q9D1P2	KAT8_MOUSE	KAT, ZC2HC	Chromatin-modifying enzymes / K-acetyltransferases, Zinc fingers, C2HC-type containing	Histone modification write	Histone acetylation	10786633	NSL, CHD8, MLL2/3, COMPASS-like MLL1,2, MLL4/WBP7	histone	H2A, H3, H4	H2Aac, H3ac, H4ac	#	10786633	A recombinant C-terminal portion of hMOF=KAT8 has histone acetyltransferase activity directed toward histones H3, H2A and H4, a specificity characteristic of other MYST family histone acetyltransferases.
305	KDM1A	#	29079	lysine (K)-specific demethylase 1A	23028	O60341	KDM1A_HUMAN	Amino_oxidase PF01593 288-826, SWIRM PF04433 174-264	Kdm1a	1196256	Q6ZQ88	KDM1A_MOUSE	KDM	Chromatin-modifying enzymes / K-demethylases	Histone modification erase	Histone methylation	16223729	NuRD, BHC, SCL	histone	H3K4me1, H3K4me2, H3K9me	H3K4, H3K9	#	16223729	Human histone demethylase LSD1=KDM1A is a flavin-dependent amine oxidase that catalyzes the specific removal of methyl groups from mono- and dimethylated Lys4 of histone H3.
306	KDM1B	#	21577	lysine (K)-specific demethylase 1B	221656	Q8NB78	KDM1B_HUMAN	Amino_oxidase PF01593 392-820, zf-CW PF07496 137-192	Kdm1b	2145261	Q8CIG3	KDM1B_MOUSE	KDM	Chromatin-modifying enzymes / K-demethylases	Histone modification erase	Histone methylation	19727073	#	histone	H3K4me1, H3K4me2	H3K4	#	19727073	KDM1B is a histone H3K4 demethylase required to establish maternal genomic imprints.
307	KDM2A	#	13606	lysine (K)-specific demethylase 2A	22992	Q9Y2K7	KDM2A_HUMAN	F-box PF00646 889-935, JmjC PF02373 199-299, Pfam-B_11167 PB011167 362-470, Pfam-B_6618 PB006618 951-1149, Pfam-B_9841 PB009841 686-744, zf-CXXC PF02008 563-609	Kdm2a	1354736	P59997	KDM2A_MOUSE	FBXL, KDM	F-boxes / Leucine-rich repeats, Chromatin-modifying enzymes / K-demethylases	Histone modification erase	Histone methylation	20417597	#	histone	H3K36me2	H3K36	#	20417597	CpG islands directly recruit the H3K36-specific lysine demethylase enzyme KDM2A. Nucleation of KDM2A at these elements results in removal of H3K36 methylation, creating CpG island chromatin that is uniquely depleted of this modification.
308	KDM2B	#	13610	lysine (K)-specific demethylase 2B	84678	Q8NHM5	KDM2B_HUMAN	Cupin_8 PF13621 23-335, F-box PF00646 1050-1107, Pfam-B_23456 PB023456 441-519, Pfam-B_33113 PB033113 1235-1289, zf-CXXC PF02008 605-651	Kdm2b	1354737	Q6P1G2	KDM2B_MOUSE	FBXL, KDM	F-boxes / Leucine-rich repeats, Chromatin-modifying enzymes / K-demethylases	Histone modification erase	Histone methylation	17994099	BCOR	histone	H3K4me3, H3K36me2	H3K4, H3K36	#	17994099	JHDM1B =KDM2B is a histone demethylase that catalyses the demethylation of H3K4me3.
309	KDM3A	#	20815	lysine (K)-specific demethylase 3A	55818	Q9Y4C1	KDM3A_HUMAN	JmjC PF02373 1151-1264, Pfam-B_14772 PB014772 851-889, Pfam-B_17027 PB017027 351-439, Pfam-B_6147 PB006147 441-539, Pfam-B_7111 PB007111 781-849	Kdm3a	98847	Q6PCM1	KDM3A_MOUSE	KDM	Chromatin-modifying enzymes / K-demethylases	Histone modification erase	Histone methylation	16603237	#	histone	H3K9me1, H3K9me2	H3K9	#	16603237	JHDM2A =KDM3A, a JmjC-containing H3K9 demethylase, facilitates transcription activation by androgen receptor.
310	KDM3B	#	1337	lysine (K)-specific demethylase 3B	51780	Q7LBC6	KDM3B_HUMAN	JmjC PF02373 1594-1704, Pfam-B_16202 PB016202 1548-1593, Pfam-B_16670 PB016670 1497-1546, Pfam-B_19299 PB019299 351-469, Pfam-B_22020 PB022020 711-779, Pfam-B_3525 PB003525 571-639, Pfam-B_38652 PB038652 1-39, Pfam-B_6147 PB006147 471-569, Pfam-B_7111 PB007111 781-839	Kdm3b	1923356	Q6ZPY7	KDM3B_MOUSE	KDM	Chromatin-modifying enzymes / K-demethylases	Histone modification erase	Histone methylation	16603237	#	histone	H3K9me1, H3K9me2	H3K9	#	16603237	A JmjC domain-containing protein (KDM3B=JmjC domain-containing histone demethylation protein 2B), JHDM2A, which specifically demethylates mono- and dimethyl-H3K9.
311	KDM4A	#	22978	lysine (K)-specific demethylase 4A	9682	O75164	KDM4A_HUMAN	JmjC PF02373 175-291, JmjN PF02375 15-49, PHD_2 PF13831 732-767, zf-HC5HC2H_2 PF13832 773-884	Kdm4a	2446210	Q8BW72	KDM4A_MOUSE	KDM, TDRD	Chromatin-modifying enzymes / K-demethylases, Tudor domain containing	Histone modification erase	Histone methylation	16603238	#	histone	H3K4me3, H3K36me3	H3K4me2, H3K36me2	#	16603238	The JmjC domain-containing protein JMJD2A =KDM4A reverses trimethylated H3-K9/K36 to di- but not mono- or unmethylated products. Overexpression of JMJD2A (but not a catalytically inactive mutant) reduces H3-K9/K36 trimethylation levels in cultured cells.
312	KDM4B	#	29136	lysine (K)-specific demethylase 4B	23030	O94953	KDM4B_HUMAN	JmjC PF02373 176-292, JmjN PF02375 16-50, PHD_2 PF13831 754-789, Pfam-B_12059 PB012059 1021-1094, zf-HC5HC2H_2 PF13832 795-906	Kdm4b	2442355	Q91VY5	KDM4B_MOUSE	KDM, TDRD	Chromatin-modifying enzymes / K-demethylases, Tudor domain containing	Histone modification erase	Histone methylation	16603238	#	histone	H3K9me3	H3K9me1, H3K9me2	#	16603238	Human JMJD2(B, C, D) =KDM4(B, C, D) subfamily members function as trimethylation-specific demethylases, converting H3-K9Me3 to H3-K9Me2 and H3-K9Me1, respectively.
313	KDM4C	#	17071	lysine (K)-specific demethylase 4C	23081	Q9H3R0	KDM4C_HUMAN	JmjC PF02373 177-293, JmjN PF02375 17-51, PHD_2 PF13831 712-747, Pfam-B_10616 PB010616 1021-1054, Pfam-B_14467 PB014467 422-670, Pfam-B_5109 PB005109 891-1019, zf-HC5HC2H_2 PF13832 753-864	Kdm4c	1924054	Q8VCD7	KDM4C_MOUSE	KDM, TDRD	Chromatin-modifying enzymes / K-demethylases, Tudor domain containing	Histone modification erase	Histone methylation	16603238	#	histone	H3K9me3, H3K36me3	H3K9me1, H3K9me2	#	16603238	Human JMJD2(B, C, D) =KDM4(B, C, D) subfamily members function as trimethylation-specific demethylases, converting H3-K9Me3 to H3-K9Me2 and H3-K9Me1, respectively.
314	KDM4D	#	25498	lysine (K)-specific demethylase 4D	55693	Q6B0I6	KDM4D_HUMAN	JmjC PF02373 179-295, JmjN PF02375 19-53, Pfam-B_45485 PB045485 324-356, Pfam-B_84013 PB084013 451-521	Kdm4d	3606484	Q3U2K5	KDM4D_MOUSE	KDM	Chromatin-modifying enzymes / K-demethylases	Histone modification erase	Histone methylation	16603238	#	histone	H3K9me3	H3K9me1, H3K9me2	#	16603238	Human JMJD2(B, C, D) =KDM4(B, C, D) subfamily members function as trimethylation-specific demethylases, converting H3-K9Me3 to H3-K9Me2 and H3-K9Me1, respectively.
315	KDM4E	#	37098	lysine (K)-specific demethylase 4E	390245	B2RXH2	KDM4E_HUMAN	JmjC PF02373 176-292, JmjN PF02375 16-50	#	#	#	#	KDM	Chromatin-modifying enzymes / K-demethylases	Histone modification erase	Histone methylation	21914792	#	histone	H3K9me2, H3K9me3	H3K9	#	21914792	KDM4D and KDM4E (which is catalytically active) catalyze demethylation of H3K9me3/me2.
316	KDM5A	#	9886	lysine (K)-specific demethylase 5A	5927	P29375	KDM5A_HUMAN	ARID PF01388 81-170, JmjC PF02373 470-586, JmjN PF02375 20-53, PHD PF00628 295-343 1163-1218, PLU-1 PF08429 740-1072, zf-C5HC2 PF02928 676-729	Kdm5a	2136980	Q3UXZ9	KDM5A_MOUSE	KDM, PHF	Chromatin-modifying enzymes / K-demethylases, Zinc fingers, PHD-type	Histone modification erase	Histone methylation	17320163	#	histone	H3K4me3	H3K4	#	17320163	The retinoblastoma binding protein RBP2 =KDM5A is an H3K4 demethylase.
317	KDM5B	#	18039	lysine (K)-specific demethylase 5B	10765	Q9UGL1	KDM5B_HUMAN	ARID PF01388 94-183, JmjC PF02373 486-602, JmjN PF02375 33-66, PHD PF00628 311-359 1178-1224 1486-1538, PLU-1 PF08429 756-1088, zf-C5HC2 PF02928 692-745	Kdm5b	1922855	Q80Y84	KDM5B_MOUSE	KDM, PHF	Chromatin-modifying enzymes / K-demethylases, Zinc fingers, PHD-type	Histone modification erase	Histone methylation	17363312	#	histone	H3K4me3	H3K4	#	17363312	PLU-1 =KDM5B, a transcriptional repressor implicated in breast cancer, is a histone demethylase enzyme that has the ability to reverse the trimethyl H3K4 modification state.
318	KDM5C	#	11114	lysine (K)-specific demethylase 5C	8242	P41229	KDM5C_HUMAN	ARID PF01388 76-165, JmjC PF02373 501-617, JmjN PF02375 15-48, PHD PF00628 326-374 1187-1250, PLU-1 PF08429 771-1100, Pfam-B_12821 PB012821 1417-1482, zf-C5HC2 PF02928 707-760	Kdm5c	99781	P41230	KDM5C_MOUSE	KDM, PHF	Chromatin-modifying enzymes / K-demethylases, Zinc fingers, PHD-type	Histone modification erase	Histone methylation	17320160	#	histone	H3K4me3	H3K4me2, H3K4me1	#	17320160	The X-linked mental retardation (XLMR) gene SMCX (JARID1C)=KDM5C, which encodes a JmjC-domain protein, reverses H3K4me3 to di- and mono- but not unmethylated products.
319	KDM5D	#	11115	lysine (K)-specific demethylase 5D	8284	Q9BY66	KDM5D_HUMAN	ARID PF01388 76-165, JmjC PF02373 491-607, JmjN PF02375 15-48, PHD PF00628 316-364 1174-1237, PLU-1 PF08429 761-1087, Pfam-B_12821 PB012821 1401-1443, zf-C5HC2 PF02928 697-750	Kdm5d	99780	Q62240	KDM5D_MOUSE	KDM, PHF	Chromatin-modifying enzymes / K-demethylases, Zinc fingers, PHD-type	Histone modification erase	Histone methylation	17320160	#	histone	H3K4me3, H3K4me2	H3K4	#	17320160	SMCX family members, including SMCY=KDM5D, RBP2, and PLU-1, demethylate H3K4me3.
320	KDM6A	#	12637	lysine (K)-specific demethylase 6A	7403	O15550	KDM6A_HUMAN	JmjC PF02373 1133-1241, Pfam-B_604 PB000604 631-769, Pfam-B_972 PB000972 771-1109, TPR_1 PF00515 130-163 318-351 352-380, TPR_17 PF13431 272-304, TPR_8 PF13181 205-238	Kdm6a	1095419	O70546	KDM6A_MOUSE	KDM, TTC	Chromatin-modifying enzymes / K-demethylases, Tetratricopeptide (TTC) repeat domain containing	Histone modification erase	Histone methylation	17851529	CHD8, MLL2/3, MLL4/WBP7, COMPASS-like MLL3,4	histone	H3K27me2. H3K27me3	H3K27	#	17851529	The JmjC-domain-containing proteins UTX=KDM6A and JMJD3 catalyse demethylation of H3K27me3/2.
321	KDM6B	#	29012	lysine (K)-specific demethylase 6B	23135	O15054	KDM6B_HUMAN	JmjC PF02373 1377-1485, Pfam-B_5108 PB005108 101-843, Pfam-B_992 PB000992 1-99	Kdm6b	2448492	Q5NCY0	KDM6B_MOUSE	KDM	Chromatin-modifying enzymes / K-demethylases	Histone modification erase	Histone methylation	17851529	#	histone	H3K27me2. H3K27me4	H3K28	#	17851529	The JmjC-domain-containing proteins UTX=KDM6A and JMJD3=KDM6B catalyse demethylation of H3K27me3/2.
322	KDM7A	#	22224	lysine (K)-specific demethylase 7A	80853	Q6ZMT4	KDM7A_HUMAN	PHD PF00628 39-88, JmjC PF02373 269-369, Pfam-B_18122 PB018122 381-538, Pfam-B_13686 PB013686 541-639, Pfam-B_1060 PB001060 853-939	Kdm7a	2443388	Q3UWM4	KDM7A_MOUSE	KDM, PHF	Chromatin-modifying enzymes / K-demethylases, Zinc fingers, PHD-type	Histone modification erase	Histone methylation	20194436	#	histone	H3K9me2, H3K27me2, H4K20me1	H3K9, H3K27, H4K20	#	20194436	KDM7 (also known as JHDM1D) is a dual demethylase for H3K9 and H3K27 that functions as an eraser of silencing marks on chromatin during brain development. Specifically binds trimethylated 'Lys-4' of histone H3 (H3K4me3), affecting histone demethylase specificity: in presence of H3K4me3, it has no demethylase activity toward H3K9me2, while it has high activity toward H3K27me2. Demethylates H3K9me2…
323	KDM8	#	25840	lysine (K)-specific demethylase 8	79831	Q8N371	KDM8_HUMAN	Cupin_8 PF13621 192-416	Kdm8	1924285	Q9CXT6	KDM8_MOUSE	KDM	Chromatin-modifying enzymes / K-demethylases	Histone modification erase	Histone methylation	20457893	#	histone	H3K36me2	H3K36	#	20457893	JMJD5 (now renamed KDM8), a JmjC family member, demethylates H3K36me2 and is required for cell cycle progression.
324	KEAP1	New	23177	kelch-like ECH-associated protein 1	9817	Q14145	KEAP1_HUMAN	BACK PF07707 184-286, BTB PF00651 67-179, Kelch_1 PF01344 317-359 361-410 412-457 459-504 506-551 553-598	Keap1	1858732	Q9Z2X8	KEAP1_MOUSE	KLHL, BTBD	Kelch-like, "BTB/POZ domain containing"	Chromatin remodeling	#	21920360	#	chromatin	#	#	#	#	Interacts with the NURF Nucleosome Remodeling Factor complex.
325	KMT2A	#	7132	lysine (K)-specific methyltransferase 2A	4297	Q03164	KMT2A_HUMAN	FYRC PF05965 3666-3749, FYRN PF05964 2023-2073, PHD PF00628 1481-1533 1568-1627, Pfam-B_11202 PB011202 1021-1086, SET PF00856 3840-3945, zf-CXXC PF02008 1147-1194, zf-HC5HC2H PF13771 1900-1978	Kmt2a	96995	P55200	KMT2A_MOUSE	KMT, PHF	Chromatin-modifying enzymes / K-methyltransferases, Zinc fingers, PHD-type	Histone modification write	Histone methylation	19187761	MLL-HCF, CHD8, COMPASS-like MLL1,2	histone	H3K4	H3K4me	#	19187761	MLL1 SET domain can incorporate methyl groups into unmodified or H3K4me1 substrates, signifying both mono- and dimethylation activity.
326	KMT2B	#	15840	lysine (K)-specific methyltransferase 2B	9757	Q9UMN6	KMT2B_HUMAN	FYRC PF05965 2411-2494, FYRN PF05964 1732-1782, PHD PF00628 1251-1303 1337-1396, Pfam-B_25060 PB025060 1783-1849, Pfam-B_25524 PB025524 1168-1202, Pfam-B_26440 PB026440 701-839, Pfam-B_27348 PB027348 2191-2289, Pfam-B_3353 PB003353 1981-2079, Pfam-B_6332 PB006332 1401-1479, Pfam-B_85509 PB085509 345-387, SET PF00856 2586-2691, zf-CXXC PF02008 958-1005, zf-HC5HC2H PF13771 1608-1686	Kmt2b	109565	O08550	KMT2B_MOUSE	KMT	Chromatin-modifying enzymes / K-methyltransferases	Histone modification write	Histone methylation	17707229	Menin-associated_HMT, MLL2/3, COMPASS-like MLL3,4	histone	H3K4	H3K4me3	#	17707229	MLL (=KMT2B)-containing complexes methylate histone H3 at lysine 4 (H3K4) and have been implicated in the regulation of transcription.
327	KMT2C	#	13726	lysine (K)-specific methyltransferase 2C	58508	Q8NEZ4	KMT2C_HUMAN	FYRC PF05965 4606-4693, FYRN PF05964 4550-4604, PHD PF00628 390-438 959-1010 1009-1060, Pfam-B_16694 PB016694 2536-2572, Pfam-B_19991 PB019991 1874-1906, Pfam-B_43 PB000043 3044-3095, Pfam-B_49476 PB049476 1-159, SET PF00856 4782-4887, zf-HC5HC2H PF13771 252-331 4429-4507	Kmt2c	2444959	Q8BRH4	KMT2C_MOUSE	KMT, PHF	Chromatin-modifying enzymes / K-methyltransferases, Zinc fingers, PHD-type	Histone modification write	Histone methylation	20937768	MLL2/3, COMPASS-like MLL3,4	histone	H3K4	H3K4me	#	20937768	In humans, multiple Set1-like HMT complexes with H3K4 HMT activities have been identified. Each of these complexes contains the SET domain-containing homologs of yeast Set1, including human Set1 (hSet1), MLL1 (mixed lineage leukemia 1, also known as MLL, HRX, ALL1, or KMT2A), MLL2 (mixed-lineage leukemia 2, also known as HRX2 or KMT2B), MLL3 (mixed-lineage leukemia 3, also known as HALR or KMT2C)…
328	KMT2D	#	7133	lysine (K)-specific methyltransferase 2D	8085	O14686	KMT2D_HUMAN	FYRC PF05965 5236-5323, FYRN PF05964 5180-5234, PHD PF00628 275-323 1379-1429 1429-1477, Pfam-B_26489 PB026489 5016-5050, Pfam-B_29065 PB029065 423-678, Pfam-B_2976 PB002976 1682-1717, Pfam-B_33020 PB033020 3681-3767, SET PF00856 5408-5513, zf-HC5HC2H PF13771 139-218 5059-5137	Kmt2d	2682319	Q6PDK2	KMT2D_MOUSE	KMT, PHF	Chromatin-modifying enzymes / K-methyltransferases, Zinc fingers, PHD-type	Histone modification write	Histone methylation	20937768	COMPASS-like MLL1,2, MLL4/WBP7, COMPASS-like MLL3,4	histone	H3K4	H3K4me	#	20937768	In humans, multiple Set1-like HMT complexes with H3K4 HMT activities have been identified. Each of these complexes contains the SET domain-containing homologs of yeast Set1, including human Set1 (hSet1), MLL1 (mixed lineage leukemia 1, also known as MLL, HRX, ALL1, or KMT2A), MLL2 (mixed-lineage leukemia 2, also known as HRX2 or KMT2B), MLL3 (mixed-lineage leukemia 3, also known as HALR or KMT2C)…
329	KMT2E	#	18541	lysine (K)-specific methyltransferase 2E	55904	Q8IZD2	KMT2E_HUMAN	PHD PF00628 120-166, Pfam-B_13611 PB013611 1791-1856, Pfam-B_19470 PB019470 1301-1369, Pfam-B_19601 PB019601 1131-1179, Pfam-B_20626 PB020626 961-1129, Pfam-B_22469 PB022469 871-959, Pfam-B_24586 PB024586 1261-1299, Pfam-B_7010 PB007010 1651-1789, Pfam-B_7713 PB007713 731-869, SET PF00856 342-447	Kmt2e	1924825	Q3UG20	KMT2E_MOUSE	KMT, PHF	Chromatin-modifying enzymes / K-methyltransferases, Zinc fingers, PHD-type	Histone modification write	Histone methylation	19377461	#	histone	H3K4	H3K4me1, H3K4me2	#	19377461	Nuclear GlcNAcylation of the histone lysine methyltransferase (HKMT), MLL5, by O-GlcNAc transferase facilitates retinoic-acid-induced granulopoiesis in human HL60 promyelocytes through methylation of H3K4.
330	L3MBTL1	#	15905	l(3)mbt-like 1 (Drosophila)	26013	Q9Y468	LMBL1_HUMAN	MBT PF02820 242-314 349-421 453-525, SAM_1 PF00536 681-745, zf-C2HC PF01530 551-581	L3mbtl1	2676663	A2A5N8	LMBL1_MOUSE	ZC2HC, SAMD	Zinc fingers, C2HC-type containing, Sterile alpha motif (SAM) domain containing	Histone modification read	#	18026117	L3MBTL1	histone	H1BK26, H4K20	#	#	18026117	Crystal structures of the L3MBTL1 MBT repeats in complex with histone H4 peptides dimethylated on Lys20 (H4K20me2). Only the second of the three MBT repeats can bind mono- and dimethylated histone peptides. Its binding pocket has similarities to that of 53BP1 and is able to recognize the degree of histone lysine methylation.
331	L3MBTL2	#	18594	l(3)mbt-like 2 (Drosophila)	83746	Q969R5	LMBL2_HUMAN	MBT PF02820 214-290 327-395 432-508 540-610	L3mbtl2	2443584	P59178	LMBL2_MOUSE	#	#	Histone modification read	#	19233876	RING2-L3MBTL2	histone	H3K4, H3K9, H3K27, H4K20	#	#	19233876	Methylation-state-specific recognition of histones by the MBT repeat protein L3MBTL2.
332	L3MBTL3	#	23035	l(3)mbt-like 3 (Drosophila)	84456	Q96JM7	LMBL3_HUMAN	MBT PF02820 268-340 375-447 479-548, Pfam-B_29190 PB029190 1-79, SAM_1 PF00536 706-770	L3mbtl3	2143628	Q8BLB7	LMBL3_MOUSE	SAMD	Sterile alpha motif (SAM) domain containing	Histone modification read	#	23292653	#	histone	H4K20me	#	#	23292653	Binds L3MBTL3 with a similar affinity to H4K20me histone
333	L3MBTL4	#	26677	l(3)mbt-like 4 (Drosophila)	91133	Q8NA19	LMBL4_HUMAN	MBT PF02820 88-160 196-268 300-371, SAM_1 PF00536 541-605, zf-C2HC PF01530 376-407	L3mbtl4	2444889	B1B1A0	LMBL4_MOUSE	SAMD	Sterile alpha motif (SAM) domain containing	Histone modification read	#	20698951	#	histone	HKme	#	#	20698951	The L3MBTL4 protein contains three "malignant brain tumor" (MBT) domains. The MBT domain binds methylated histone residues.
334	LAS1L	#	25726	LAS1-like (S. cerevisiae)	81887	Q9Y4W2	LAS1L_HUMAN	Las1 PF04031 42-188, Pfam-B_28535 PB028535 671-732	Las1l	1923380	A2BE28	LAS1L_MOUSE	#	#	Histone modification write cofactor, Histone modification write cofactor	Histone methylation, Histone acetylation	20442285	CHD8, MLL2/3, MLL4/WBP7	histone	H3K4, H3,H4,H2A	H3K4me, H3K4me2, H3Ac, H4Ac, H2AAc	#	15960975	Facultative member of the MLL1/MLL complex.
335	LBR	New	6518	lamin B receptor	3930	Q14739	LBR_HUMAN	ERG4_ERG24 PF01222 183-615, LBR_tudor PF09465 1-55	Lbr	2138281	Q3U9G9	LBR_MOUSE	TDRD	Tudor domain containing	#	#	22498752	#	chromatin	#	#	#	#	Anchors the lamina and the heterochromatin to the inner nuclear membrane.
336	LEO1	New	30401	Leo1, Paf1/RNA polymerase II complex component, homolog (S. cerevisiae)	123169	Q8WVC0	LEO1_HUMAN	Leo1 PF04004 373-537, Pfam-B_17842 PB017842 1-105, Pfam-B_20153 PB020153 171-239, Pfam-B_6431 PB006431 241-309	Leo1	2685031	Q5XJE5	LEO1_MOUSE	#	#	Histone modification write cofactor	Histone ubiquitination	24038468	#	histone	#	#	#	#	Part of the PAF1 complex, which may be involved in recruitment of ubiquitination complexes. Important for PAF1 binding to H3.
337	LRWD1	#	21769	leucine-rich repeats and WD repeat domain containing 1	222229	Q9UFC0	LRWD1_HUMAN	LRR_1 PF00560 48-69, Pfam-B_28625 PB028625 274-344, Pfam-B_39252 PB039252 191-239, WD40 PF00400 382-421	Lrwd1	1918985	Q8BUI3	LRWD1_MOUSE	WDR	WD repeat domain containing	Chromatin remodeling	#	20932478	#	histone, DNA	H3K9me3, H3K27me3	#	#	20932478	A highly conserved, leucine-rich repeats and WD40 repeat domain-containing protein 1 (LRWD1) or ORC-associated (ORCA) in human cells that interacts with ORC and modulates chromatin association of ORC. ORCA colocalizes with ORC and shows similar cell-cycle dynamics. ORCA efficiently recruits ORC to chromatin.
338	MAP3K7	New	6859	mitogen-activated protein kinase kinase kinase 7	6885	O43318	M3K7_HUMAN	Pfam-B_11880 PB011880 521-569, Pkinase_Tyr PF07714 36-284	Map3k7	1346877	Q62073	M3K7_MOUSE	MAP3K	Mitogen-activated protein kinase cascade / Kinase kinase kinases	Histone modification write	#	18838386	#	histone	#	#	#	#	A member of the ATAC complex.
339	MAPKAPK3	#	6888	mitogen-activated protein kinase-activated protein kinase 3	7867	Q16644	MAPK3_HUMAN	Pkinase PF00069 44-304	Mapkapk3	2143163	Q3UMW7	MAPK3_MOUSE	#	#	Chromatin remodeling	#	15563468	#	chromatin	#	#	#	15563468	MAPKAP kinase 3pK phosphorylates and regulates chromatin association of the polycomb group protein Bmi1.
340	MASTL	#	19042	microtubule associated serine/threonine kinase-like	84930	Q96GX5	GWL_HUMAN	Pfam-B_24677 PB024677 271-369, Pfam-B_8409 PB008409 371-489, Pkinase PF00069 35-203 733-835	Mastl	1914371	Q8C0P0	GWL_MOUSE	#	#	Histone modification write	Histone phosphorylation	20818157	#	histone	H1, H3	H1p, H3p	#	20818157	Phosphorylates histone protein in vitro; however such activity is unsure in vivo (UniProt).
341	MAX	#	6913	MYC associated factor X	4149	P61244	MAX_HUMAN	HLH PF00010 24-75	Max	96921	P28574	MAX_MOUSE	bHLH	Basic helix-loop-helix proteins	Histone modification write cofactor, TF	Histone methylation, Histone acetylation, TF activator, TF repressor	18271930, 12004135	CHD8, MLL2/3, MLL4/WBP7	DNA	DNA motif	#	#	18271930, 12004135	Part of a multimeric protein complex that contains E2F6, Mga and Max. The complex contains chromatin modifiers such as a novel histone methyltransferase that modifies lysine 9 of histone H3, HP1gamma, and Polycomb group (PcG) proteins.
342	MAZ	New	6914	MYC-associated zinc finger protein (purine-binding transcription factor)	4150	P56270	MAZ_HUMAN	zf-C2H2 PF00096 337-360, zf-C2H2_4 PF13894 190-213 366-388, zf-H2C2_2 PF13465 293-318	Maz	1338823	P56671	MAZ_MOUSE	ZNF	Zinc fingers, C2H2-type	Chromatin remodeling	#	21920360	#	chromatin	#	#	#	#	Interacts with the NURF Nucleosome Remodeling Factor complex.
343	MBD1	#	6916	methyl-CpG binding domain protein 1	4152	Q9UIS9	MBD1_HUMAN	MBD PF01429 1-85, Pfam-B_12306 PB012306 468-526, Pfam-B_9691 PB009691 528-587, zf-CXXC PF02008 168-215 217-262 330-377	Mbd1	1333811	Q9Z2E2	MBD1_MOUSE	#	#	Histone modification write cofactor, TF	Histone methylation, TF repressor	15327775	#	DNA	mCG, DNA motif	#	#	15327775	MBD1 recruits SETDB1 to the large subunit of chromatin assembly factor CAF-1 to form an S phase-specific CAF-1/MBD1/SETDB1 complex that facilitates methylation of H3-K9 during replication-coupled chromatin assembly. In the absence of MBD1, H3-K9 methylation is lost at multiple genomic loci and results in activation of p53BP2 gene, normally repressed by MBD1 in HeLa cells. Data suggest a model in …
344	MBD2	#	6917	methyl-CpG binding domain protein 2	8932	Q9UBB5	MBD2_HUMAN	MBD PF01429 145-216, MBD_C PF14048 294-387	Mbd2	1333813	Q9Z2E1	MBD2_MOUSE	#	#	Histone modification write cofactor, Histone modification erase cofactor, TF	Histone methylation, Histone acetylation, TF repressor	16415179	NuRD, MeCP1	DNA	mCG, DNA motif	#	#	16415179	Wild-type subnuclear distribution of p66alpha and p66beta depends on the presence of MBD2. Both proteins interact with the tails of all octamer histones in vitro, and acetylation of histone tails interferes with p66 binding.
345	MBD3	#	6918	methyl-CpG binding domain protein 3	53615	O95983	MBD3_HUMAN	MBD PF01429 1-72, MBD_C PF14048 150-243	Mbd3	1333812	Q9Z2D8	MBD3_MOUSE	#	#	Histone modification erase cofactor	Histone acetylation	12124384	NuRD	histone	#	#	#	12124384	MBD3 has been identified as a component of the NuRD/Mi2 complex that shows chromatin remodeling and histone deacetylase activities. MBD3 MBD is necessary and sufficient for binding to HDAC1 and MTA2, two components of the NuRD/Mi2 complex. It has been suggested that mCpG-binding-defective MBD3 has evolutionarily conserved its MBD because of the secondary role played by the MBD in protein-protein …
346	MBD4	#	6919	methyl-CpG binding domain protein 4	8930	O95243	MBD4_HUMAN	HhH-GPD PF00730 461-575, MBD PF01429 76-151, Pfam-B_47325 PB047325 409-460	Mbd4	1333850	Q9Z2D7	MBD4_MOUSE	#	#	DNA modification	#	10930409	#	DNA	G:T, G:U	#	#	10930409	MED1 functions as a mismatch-specific DNA repair enzyme. MED1 lacks uracil glycosylase activity on single-strand DNA and abasic site lyase activity. The glycosylase activity of MED1 prefers substrates containing a G:T mismatch within methylated or unmethylated CpG sites; since G:T mismatches can originate via deamination of 5-methylcytosine to thymine, MED1 may act as a caretaker of genomic fidel…
347	MBD5	#	20444	methyl-CpG binding domain protein 5	55777	Q9P267	MBD5_HUMAN	Pfam-B_1400 PB001400 981-1140, Pfam-B_19258 PB019258 499-567, Pfam-B_41495 PB041495 438-497, Pfam-B_51737 PB051737 1-119, Pfam-B_5417 PB005417 121-219, Pfam-B_7705 PB007705 221-410	Mbd5	2138934	B1AYB6	MBD5_MOUSE	#	#	Chromatin remodeling	#	20700456	#	chromatin	#	#	#	20700456	MBD5 and MBD6 may contribute to the unique epigenetic machinery of neurons or to the global reorganization of chromatin during spermatogenesis.
348	MBD6	#	20445	methyl-CpG binding domain protein 6	114785	Q96DN6	MBD6_HUMAN	Pfam-B_28044 PB028044 161-209	Mbd6	106378	Q3TY92	MBD6_MOUSE	#	#	Chromatin remodeling	#	20700456	#	chromatin	#	#	#	20700456	MBD5 and MBD6 may contribute to the unique epigenetic machinery of neurons or to the global reorganization of chromatin during spermatogenesis.
349	MBIP	#	20427	MAP3K12 binding inhibitory protein 1	51562	Q9NS73	MBIP1_HUMAN	Pfam-B_15854 PB015854 191-249, Pfam-B_276 PB000276 251-342	Mbip	1918320	Q99LQ1	MBIP1_MOUSE	#	#	Histone modification write cofactor	Histone acetylation	19103755	ATAC	histone	#	#	#	19103755	Novel proteins identified as STAGA/ TFTC subunits, such as ATAC2, DR1, MBIP, WDR5, YEATS2, and ZZZ3/ATAC1.
350	MBTD1	#	19866	mbt domain containing 1	54799	Q05BQ5	MBTD1_HUMAN	MBT PF02820 183-253 289-360 388-464 496-568, Pfam-B_45320 PB045320 1-59	Mbtd1	2143977	Q6P5G3	MBTD1_MOUSE	#	#	Polycomb group (PcG) protein	#	19841675	#	histone	H4K20me1, H4K20me2	#	#	19841675	MBTD1, Malignant Brain Tumor domain-containing protein 1, is a PcG protein.
351	MCRS1	#	6960	microspherule protein 1	10445	Q96EZ8	MCRS1_HUMAN	FHA PF00498 363-436, MCRS_N PF13325 134-331	Mcrs1	1858420	Q99L90	MCRS1_MOUSE	INO80	INO80 complex subunits	Histone modification write	Histone acetylation	20018852	Ino80, NSL, CHD8, MLL2/3, MLL4/WBP7	histone	H4K5, H4K8, H4K16	H4K5ac, H4K8ac, H4K16ac	#	20018852	Human MOF (MYST1), a member of the MYST (Moz-Ybf2/Sas3-Sas2-Tip60) family of histone acetyltransferases (HATs), is the human ortholog of the Drosophila males absent on the first (MOF) protein.
352	MDC1	#	21163	mediator of DNA-damage checkpoint 1	9656	Q14676	MDC1_HUMAN	FHA PF00498 54-124, Pfam-B_1811 PB001811 319-407	Mdc1	3525201	Q5PSV9	MDC1_MOUSE	#	#	Histone modification read	#	16377563	#	histone	H2AX	#	#	16377563	Mammalian MDC1/NFBD1 directly binds to phospho-H2AX (gammaH2AX) by specifically interacting with the phosphoepitope at the gammaH2AX carboxyl terminus.
353	MEAF6	#	25674	MYST/Esa1-associated factor 6	64769	Q9HAF1	EAF6_HUMAN	NuA4 PF09340 16-97	Meaf6	1917338	Q2VPQ9	EAF6_MOUSE	#	#	Histone modification write cofactor	Histone acetylation	18794358	HBO1, NuA4, MOZ/MORF	histone	H2A, H3K14, H4K5, H4K8, H4K12	H2Aac, H3K14ac, H4K5ac, H4K8ac, H4K12ac	#	18794358	BRPF proteins bridge the association of MOZ and MORF with ING5 and EAF6=MEAF6. An N-terminal region of BRPF1 interacts with the acetyltransferases; the enhancer of polycomb (EPc) homology domain in the middle part binds to ING5 and EAF6. The association of BRPF1 with EAF6 is weak, but ING5 increases the affinity. These three proteins form a trimeric core that is conserved from Drosophila melanoga…
354	MECP2	#	6990	methyl CpG binding protein 2	4204	P51608	MECP2_HUMAN	MBD PF01429 90-164	Mecp2	99918	Q9Z2D6	MECP2_MOUSE	#	#	Histone modification write cofactor, Histone modification write cofactor, TF	Histone methylation, Histone acetylation, TF repressor	10773092	#	DNA	mCG, DNA motif	#	#	10773092	Methyl-CpG-binding protein 2 (MeCP2) contains a transcriptional repression domain (TRD), which can act by recruitment of a large transcriptional co-repressor complex containing histone deacetylases HDAC1 and 2.
355	MEN1	#	7010	multiple endocrine neoplasia I	#	O00255	MEN1_HUMAN	Menin PF05053 1-615	Men1	1316736	O88559	MEN1_MOUSE	#	#	Histone modification write cofactor	Histone methylation	14992727	Menin-associated_HMT, MLL-HCF, CHD8, MLL2/3, COMPASS-like MLL1,2, MLL4/WBP7	histone	H3K4	H3K4me	#	14992727, 15199122	Essential component of a MLL/SET1 histone methyltransferase (HMT) complex, a complex that specifically methylates 'Lys-4' of histone H3 (H3K4) (UniProt).
356	MGA	#	14010	MGA, MAX dimerization protein	23269	Q8IWI9	MGAP_HUMAN	HLH PF00010 2385-2436, Pfam-B_11518 PB011518 378-497, Pfam-B_24878 PB024878 2971-3008, Pfam-B_591 PB000591 979-1080 1332-1376, Pfam-B_7320 PB007320 1791-1938, Pfam-B_80122 PB080122 1-39, Pfam-B_8542 PB008542 653-837, T-box PF00907 76-261	Mga	1352483	A2AWL7	MGAP_MOUSE	#	#	Histone modification write cofactor, TF	Histone methylation, Histone acetylation, TF activator, TF repressor	#	RING2-L3MBTL2, CHD8, MLL2/3, MLL4/WBP7	DNA	DNA motif	#	#	#	Added because it is a complex partner
357	MGEA5	#	7056	meningioma expressed antigen 5 (hyaluronidase)	10724	O60502	NCOAT_HUMAN	NAGidase PF07555 62-364, Pfam-B_15148 PB015148 851-895	Mgea5	1932139	Q9EQQ9	NCOAT_MOUSE	#	#	Histone modification write	Histone acetylation	15485860	#	histone	H3K14, H4K8	H3K14ac, H4K8ac	#	15485860	The HAT domain of NCOAT=MGEA5 has the ability to acetylate all four core histones when either free or bound by DNA in the context of oligonucleosome arrays.
358	MINA	#	19441	MYC induced nuclear antigen	84864	Q8IUF8	MINA_HUMAN	Cupin_4 PF08007 51-364	Mina	1914264	Q8CD15	MINA_MOUSE	#	#	Histone modification erase	Histone methylation	19502796	#	histone	H3K9me3	H3K9	#	19502796	mdig=MINA is involved in demethylation of tri-methyl lysine 9 on histone H3.
359	MLLT1	#	7134	myeloid/lymphoid or mixed-lineage leukemia (trithorax homolog, Drosophila); translocated to, 1	4298	Q03111	ENL_HUMAN	YEATS PF03366 29-112	Mllt1	1927238	#	#	#	#	Chromatin remodeling cofactor	#	23623499	SWI/SNF-like_EPAFa, SWI/SNF-like EPAFB	chromatin	#	#	#	23623499	MLL-ENL (=MLLT1) inhibits polycomb repressive complex 1.
360	MLLT10	#	16063	myeloid/lymphoid or mixed-lineage leukemia (trithorax homolog, Drosophila); translocated to, 10	8028	P55197	AF10_HUMAN	PHD_2 PF13831 36-72, Pfam-B_12689 PB012689 541-619, Pfam-B_12729 PB012729 821-879, Pfam-B_4074 PB004074 234-538, Pfam-B_6933 PB006933 721-819, Pfam-B_9291 PB009291 621-719, zf-HC5HC2H_2 PF13832 80-197	Mllt10	1329038	O54826	AF10_MOUSE	PHF	Zinc fingers, PHD-type	Histone modification write cofactor	Histone methylation	20203130	#	histone	H3K79	H3K79me3	#	20203130	MLLT10 =AF10 plays an important role in Dot1’s HMTase activity through either DotCom stability, catalytic activity, or the recruitment of the complex to chromatin.
361	MLLT6	#	7138	myeloid/lymphoid or mixed-lineage leukemia (trithorax homolog, Drosophila); translocated to, 6	4302	P55198	AF17_HUMAN	Pfam-B_16181 PB016181 791-1091, Pfam-B_3448 PB003448 551-789, zf-HC5HC2H_2 PF13832 63-180	Mllt6	1935145	#	#	PHF	Zinc fingers, PHD-type	Histone modification write cofactor	Histone methylation	20203130	#	histone	H3K79	H3K79me3	#	20203130	MLLT6 =AF17, nucleosomes containing monoubiquitinated H2B are a better substrate for DotCom in the generation of trimethylated H3K79. DotCom requires monoubiquitination of H2B for H3K79 trimethylation.
362	MORF4L1	#	16989	mortality factor 4 like 1	10933	Q9UBU8	MO4L1_HUMAN	MRG PF05712 166-350, Tudor-knot PF11717 11-53	Morf4l1	1096551	P60762	MO4L1_MOUSE	#	#	Histone modification read	#	21423274	NuA4	histone	H4	#	#	21423274	Table 1 in reference (MRG15 =MORF4L1).
363	MORF4L2	#	16849	mortality factor 4 like 2	9643	Q15014	MO4L2_HUMAN	MRG PF05712 93-276, Pfam-B_26706 PB026706 1-39	Morf4l2	1927167	Q9R0Q4	MO4L2_MOUSE	#	#	Histone modification erase cofactor	Histone acetylation	12963728	NuA4	histone	#	#	#	12963728	The FLJ10914 protein is associated with components of the TRRAP/TIP60 histone acetyltransferase complex and binds directly to the MORF4-related MRG15 and MRGX proteins.
364	MOV10	New	7200	Mov10 RISC complex RNA helicase	4343	Q9HCE1	MOV10_HUMAN	AAA_11 PF13086 498-605 599-691, AAA_12 PF13087 698-923, Pfam-B_18178 PB018178 1-114	Mov10	97054	P23249	MOV10_MOUSE	#	#	#	#	20543829	#	histone	#	#	#	#	MOV10 may be directly involved in transcriptional silencing by PcG complexes.
365	MPHOSPH8	#	29810	M-phase phosphoprotein 8	54737	Q99549	MPP8_HUMAN	Ank_2 PF12796 570-664 647-730, Chromo PF00385 59-109	Mphosph8	1922589	Q3TYA6	MPP8_MOUSE	ANKRD	Ankyrin repeat domain containing	Histone modification read	#	21419134	#	histone	H3K9me3, H3K9me2	#	#	21419134	M-phase phosphoprotein 8 (MPP8=MPHOSPH8) harbors an N-terminal chromodomain and a C-terminal ankyrin repeat domain. MPP8, via its chromodomain, binds histone H3 peptide tri- or di-methylated at lysine 9 (H3K9me3/H3K9me2) in submicromolar affinity.
366	MRGBP	#	15866	MRG/MORF4L binding protein	55257	Q9NV56	MRGBP_HUMAN	Eaf7 PF07904 34-114	Mrgbp	1920497	Q9DAT2	MRGBP_MOUSE	#	#	Histone modification write cofactor	Histone acetylation	12963728	NuA4	histone	#	#	#	12963728	TRCp120, DMAP1, and MRGBP are components of the mammalian TRRAP/TIP60 histone acetyltransferase complex.
367	MSH6	#	7329	mutS homolog 6	2956	P52701	MSH6_HUMAN	MutS_I PF01624 407-526, MutS_II PF05188 537-703, MutS_III PF05192 737-1065, MutS_IV PF05190 932-1024, MutS_V PF00488 1074-1326, PWWP PF00855 90-182	Msh6	1343961	P54276	MSH6_MOUSE	#	#	Histone modification read	#	21423274	#	histone	H3K36me3	#	#	21423274, 23622243	Table 1 in the reference. Via its PWWP domain it specifically binds trimethylated 'Lys-36' of histone H3 (H3K36me3): early recruitment to chromatin to be replicated allowing a quick identification of mismatch repair to initiate the DNA mismatch repair reaction.
368	MSL1	#	27905	male-specific lethal 1 homolog (Drosophila)	339287	Q68DK7	MSL1_HUMAN	PEHE PF15275 473-591, Pfam-B_41610 PB041610 41-129, Pfam-B_70275 PB070275 1-39	Msl1	1921276	Q6PDM1	MSL1_MOUSE	#	#	Histone modification write	Histone ubiquitination	21726816	#	histone	H2BK34	H2BK34ub	#	21726816	MSL1/2 ubiquitylates nucleosomal H2B on K34 in vitro.
369	MSL2	#	25544	male-specific lethal 2 homolog (Drosophila)	55167	Q9HCI7	MSL2_HUMAN	Pfam-B_16851 PB016851 461-575, Pfam-B_19348 PB019348 1-89, Pfam-B_20099 PB020099 211-459, Pfam-B_22844 PB022844 91-209	Msl2	1925103	Q69ZF8	MSL2_MOUSE	RNF	RING-type (C3HC4) zinc fingers	Histone modification write	Histone ubiquitination	21726816	#	histone	H2BK34	H2BK34ub	#	21726816	RING finger protein MSL2 in the MOF-MSL complex is a histone ubiquitin E3 ligase. MSL2, together with MSL1, has robust histone ubiquitylation activity that mainly targets nucleosomal H2B on lysine 34 (H2B K34ub), a site within a conserved basic patch on H2B tail.
370	MSL3	#	7370	male-specific lethal 3 homolog (Drosophila)	10943	Q8N5Y2	MS3L1_HUMAN	MRG PF05712 136-504, Tudor-knot PF11717 11-74	Msl3	1341851	Q9WVG9	MS3L1_MOUSE	#	#	Histone modification read	#	20943666	#	histone	H4K20me1	#	#	20943666	MSL3 plays an important role in targeting the male specific lethal complex to chromatin in both humans and flies by binding to H4K20Me.
371	MST1	New	7380	macrophage stimulating 1 (hepatocyte growth factor-like)	4485	P26927	HGFL_HUMAN	Kringle PF00051 110-186 191-268 283-361 370-448, PAN_1 PF00024 16-106, Trypsin PF00089 484-704	Mst1	96080	P26928	HGFL_MOUSE	#	#	Histone modification	#	17320507	#	histone	#	#	#	#	Classified as histone-modifying enzymes in paper.
372	MTA1	#	7410	metastasis associated 1	9112	Q13330	MTA1_HUMAN	BAH PF01426 4-164, ELM2 PF01448 167-221, GATA PF00320 393-430	Mta1	2150037	Q8K4B0	MTA1_MOUSE	GATAD	GATA zinc finger domain containing	Chromatin remodeling cofactor	#	9885572	NuRD	chromatin	#	#	#	9885572	One subunit of NURD was identified as MTA1, a metastasis-associated protein with a region similar to the nuclear receptor corepressor, N-CoR; and antibodies against NURD partially relieve transcriptional repression by thyroid hormone receptor. These results suggest that ATP-dependent chromatin remodeling can participate in transcriptional repression by assisting repressors in gaining access to ch…
373	MTA2	#	7411	metastasis associated 1 family, member 2	9219	O94776	MTA2_HUMAN	BAH PF01426 4-144, ELM2 PF01448 147-201, GATA PF00320 367-404, Pfam-B_3593 PB003593 571-637	Mta2	1346340	Q9R190	MTA2_MOUSE	GATAD	GATA zinc finger domain containing	Histone modification erase cofactor	Histone acetylation	10444591	NuRD	histone	#	#	#	10444591	MTA2 directs the assembly of an active histone deacetylase complex, and the association of MTA2 with the core HDAC/RbAp complex requires MBD3.
374	MTA3	#	23784	metastasis associated 1 family, member 3	57504	Q9BTC8	MTA3_HUMAN	BAH PF01426 4-147, ELM2 PF01448 150-204, GATA PF00320 379-416, Pfam-B_11869 PB011869 421-489, Pfam-B_22870 PB022870 491-520	Mta3	2151172	Q924K8	MTA3_MOUSE	GATAD	GATA zinc finger domain containing	Chromatin remodeling cofactor	#	12705869	NuRD	chromatin	#	#	#	12705869	The product of human MTA3 is an estrogen-dependent component of the Mi-2/NuRD transcriptional corepressor in breast epithelial cells. MTA3 constitutes a key component of an estrogen-dependent pathway regulating growth and differentiation.
375	MTF2	New	29535	metal response element binding transcription factor 2	22823	Q9Y483	MTF2_HUMAN	Mtf2_C PF14061 542-592, PHD PF00628 104-157	Mtf2	105050	Q02395	MTF2_MOUSE	TDRD, PHF	Tudor domain containing, "Zinc fingers, PHD-type"	Polycomb group (PcG) protein	#	21881606	PRC2	histone	H3K36me3	#	#	21881606	Polycomb group (PcG) that binds histone H3 trimethylated at Lys-36.
376	MUM1	#	29641	melanoma associated antigen (mutated) 1	84939	Q2TAK8	MUM1_HUMAN	Pfam-B_7774 PB007774 1-232	Mum1	1915364	Q6DID5	MUM1_MOUSE	#	#	Histone modification read	#	217205545	#	histone	H3K36me, K3K79me, H4K20me	#	#	217205545	The PWWP domains in BRPF1, BRPF2, HDGF2, MUM1 and the N-terminal PWWP domains of WHSC1 and WHSC1L1 show weak binding affinity to histones with H3K36, K3K79 or H4K20
377	MYBBP1A	#	7546	MYB binding protein (P160) 1a	10514	Q9BQG0	MBB1A_HUMAN	DNA_pol_phi PF04931 70-836	Mybbp1a	106181	Q7TPV4	MBB1A_MOUSE	#	#	Chromatin remodeling cofactor	#	16603771	B-WICH	chromatin	#	#	#	16603771	The WSTF (Williams syndrome transcription factor) protein is involved in vitamin D-mediated transcription and replication as a component of two distinct ATP-dependent chromatin remodeling complexes, WINAC and WICH, respectively. The WICH complex (WSTF-SNF2h) interacts with several nuclear proteins as follows: Sf3b155/SAP155, RNA helicase II/Guα, Myb-binding protein 1a, CSB.
378	MYO1C	#	7597	myosin IC	4641	O00159	MYO1C_HUMAN	IQ PF00612 735-755 758-777, Myosin_TH1 PF06017 873-1059, Myosin_head PF00063 48-718	Myo1c	106612	Q9WTI7	MYO1C_MOUSE	MYOI	Myosins / Myosin superfamily : Class I	Chromatin remodeling cofactor	#	16603771	B-WICH	chromatin	#	#	#	16603771	The WSTF (Williams syndrome transcription factor) protein is involved in vitamin D-mediated transcription and replication as a component of two distinct ATP-dependent chromatin remodeling complexes, WINAC and WICH, respectively. The WICH complex (WSTF-SNF2h) interacts with several nuclear proteins as follows: Sf3b155/SAP155, RNA helicase II/Gualpha, Myb-binding protein 1a, CSB, the proto-oncogene…
379	MYSM1	#	29401	Myb-like, SWIRM and MPN domains 1	114803	Q5VVJ2	MYSM1_HUMAN	JAB PF01398 572-682, Myb_DNA-binding PF00249 118-163, Pfam-B_30622 PB030622 691-736, SWIRM PF04433 372-461	Mysm1	2444584	Q69Z66	MYSM1_MOUSE	#	#	Histone modification erase	Histone ubiquitination	17707232	#	histone	H2Aub	H2A	#	17707232	JAMM/MPN(+) domain-containing histone H2A deubiquitinase (2A-DUB, or KIAA1915/MYSM1) is specific for monoubiquitinated H2A (uH2A) that has permitted delineation of a strategy for specific regulatory pathways of gene activation.
380	NAA60	#	25875	N(alpha)-acetyltransferase 60, NatF catalytic subunit	79903	Q9H7X0	NAA60_HUMAN	Acetyltransf_1 PF00583 57-156	Naa60	1922013	Q9DBU2	NAA60_MOUSE	NAA	N(alpha)-acetyltransferase subunits	Histone modification write	Histone acetylation	21981917	#	histone	H4K20, H4K79, H4K91	H4K20ac, H4K79ac, H4K91ac	#	21981917	HAT4 =NAA60 is localized in the Golgi apparatus and displays a substrate preference for lysine residues of free histone H4, including H4K79 and H4K91, that reside in the globular domain of H4.
381	NAP1L1	#	7637	nucleosome assembly protein 1-like 1	4673	P55209	NP1L1_HUMAN	NAP PF00956 75-346	Nap1l1	1855693	P28656	NP1L1_MOUSE	#	#	Histone chaperone	#	18226242	#	histone	#	#	#	18226242	Human Nucleosome Assembly Protein-1 (hNAP-1) =NAP1L1 is known to act as a histone chaperone that shuttles histones H2A/H2B into the nucleus, assembles nucleosomes and promotes chromatin fluidity, thereby affecting transcription of several cellular genes.
382	NAP1L2	New	7638	nucleosome assembly protein 1-like 2	4674	Q9ULW6	NP1L2_HUMAN	NAP PF00956 109-412	Nap1l2	106654	P51860	NP1L2_MOUSE	#	#	Histone modification cofactor	#	21333655, 17591696	#	histone	H3, H4	#	#	#	Interacts with H3 and H4 and may be involved in regulation of acetylation.
383	NAP1L4	New	7640	nucleosome assembly protein 1-like 4	4676	Q99733	NP1L4_HUMAN	NAP PF00956 64-339	Nap1l4	1316687	Q78ZA7	NP1L4_MOUSE	#	#	Histone modification cofactor	#	21333655	#	histone	H3, H4	#	#	#	Interacts with H3 and H4 and may be involved in regulation of acetylation.
384	NASP	#	7644	nuclear autoantigenic sperm protein (histone-binding)	4678	P49321	NASP_HUMAN	SHNi-TPR PF10516 542-579, TPR_1 PF00515 584-617	Nasp	1355328	Q99MD9	NASP_MOUSE	TTC	Tetratricopeptide (TTC) repeat domain containing	Chromatin remodeling	#	8724350	#	histone	H1	#	#	8724350	Binds to linker H1 histones, but not to core histones.
385	NAT10	#	29830	N-acetyltransferase 10 (GCN5-related)	55226	Q9H0A0	NAT10_HUMAN	DUF1726 PF08351 107-201, GNAT_acetyltr_2 PF13718 528-753, Helicase_RecD PF05127 281-488, tRNA_bind_2 PF13725 771-892	Nat10	2138939	Q8K224	NAT10_MOUSE	#	#	Histone modification write	Histone acetylation	14592445	#	histone	#	#	#	14592445	hALP =NAT10 can specifically acetylate free histones in vitro. hALP may influence the activity of histone acetylation and possibly up-regulate telomerase activity through transactivation of hTERT promoter.
386	NBN	New	7652	nibrin	4683	O60934	NBN_HUMAN	FHA PF00498 24-100, Nbs1_C PF08599 682-746	Nbn	1351625	Q9R207	NBN_MOUSE	#	#	Chromatin remodeling	#	19338747	#	histone	H2AX	#	#	#	Interacts with H2AX. UniProt: It can also recruit MRE11 and RAD50 to the proximity of DSBs by an interaction with the histone H2AX.
387	NCL	#	7667	nucleolin	4691	P19338	NUCL_HUMAN	Pfam-B_12581 PB012581 1-59, RRM_1 PF00076 309-377 395-460 488-554 574-641	Ncl	97286	P09405	NUCL_MOUSE	RBM	RNA binding motif (RRM) containing	Histone chaperone	#	16601700	#	histone, DNA, RNA	DNA motif, RNA motif	#	#	16601700, 15371412	The nuclear protein nucleolin =NCL possesses a histone chaperone activity and this factor greatly enhances the activity of the chromatin remodeling machineries SWI/SNF and ACF.
388	NCOA1	#	7668	nuclear receptor coactivator 1	8648	Q15788	NCOA1_HUMAN	DUF1518 PF07469 1149-1205 1212-1268, Nuc_rec_co-act PF08815 924-973, PAS PF00989 112-183, PAS_11 PF14598 259-370, SRC-1 PF08832 625-708	Ncoa1	1276523	P70365	NCOA1_MOUSE	KAT, bHLH	Chromatin-modifying enzymes / K-acetyltransferases, Basic helix-loop-helix proteins	Histone modification write	Histone acetylation	9296499	#	histone	H3, H4	#	#	9296499	The HAT activity of SRC-1=NCOA1 maps to its carboxy-terminal region and is primarily specific for histones H3 and H4. Acetylation by SRC-1 and PCAF of histones bound at specific promoters may result from ligand binding to steroid receptors and could be a mechanism by which the activation functions of steroid receptors and associated coactivators enhance formation of a stable preinitiation complex…
389	NCOA2	#	7669	nuclear receptor coactivator 2	10499	Q15596	NCOA2_HUMAN	DUF1518 PF07469 1281-1338, Nuc_rec_co-act PF08815 1071-1117, PAS PF00989 115-215, PAS_11 PF14598 267-379, SRC-1 PF08832 636-709	Ncoa2	1276533	Q61026	NCOA2_MOUSE	KAT, bHLH	Chromatin-modifying enzymes / K-acetyltransferases, Basic helix-loop-helix proteins	Chromatin remodeling cofactor	#	9590696	#	chromatin	#	#	#	9590696	GR, SRC-1/NcoA1 and GRIP-1/TIF-2/NcoA2 are known to bind to distinct regions. The chromatin remodeling complexes and coactivators may contribute to the transcriptional activation of organized chromatin templates.
390	NCOA3	#	7670	nuclear receptor coactivator 3	8202	Q9Y6Q9	NCOA3_HUMAN	DUF1518 PF07469 1291-1348, Nuc_rec_co-act PF08815 1045-1095, PAS PF00989 113-210, PAS_11 PF14598 264-375, Pfam-B_10879 PB010879 1096-1195, Pfam-B_14009 PB014009 794-924, SRC-1 PF08832 616-704	Ncoa3	1276535	O09000	NCOA3_MOUSE	KAT, bHLH	Chromatin-modifying enzymes / K-acetyltransferases, Basic helix-loop-helix proteins	Histone modification write	Histone acetylation	9267036	#	histone	#	#	#	9267036	ACTR =NCOA3 is a potent histone acetyltransferase and appears to define a distinct evolutionary branch.
391	NCOA6	#	15936	nuclear receptor coactivator 6	23054	Q14686	NCOA6_HUMAN	Nucleic_acid_bd PF13820 45-195, Pfam-B_14375 PB014375 987-1511, Pfam-B_3537 PB003537 407-669	Ncoa6	1929915	Q9JL19	NCOA6_MOUSE	#	#	Histone modification write cofactor	Histone methylation	17500065	CHD8, MLL2/3, COMPASS-like MLL3,4	histone	#	#	#	17500065	Ectopically expressed PTIP is capable of interacting with DNA damage response proteins including 53BP1, while endogenous PTIP, and a novel protein PA1 are both components of a Set1-like histone methyltransferase (HMT) complex that also contains ASH2L, RBBP5, WDR5, hDPY-30, NCOA6, SET domain-containing HMTs MLL3 and MLL4, and substoichiometric amount of JmjC domain-containing putative histone deme…
392	NCOR1	New	7672	nuclear receptor corepressor 1	9611	O75376	NCOR1_HUMAN	Myb_DNA-binding PF00249 625-670, Pfam-B_4054 PB004054 1242-1723, Pfam-B_670 PB000670 1725-1983, Pfam-B_7837 PB007837 1-159	Ncor1	1349717	Q60974	NCOR1_MOUSE	#	#	Histone modification erase cofactor	Histone acetylation	14527417	#	histone	#	#	#	#	UniProt: Part of a complex which promotes histone deacetylation and the formation of repressive chromatin structures which may impede the access of basal transcription factors.
393	NCOR2	New	7673	nuclear receptor corepressor 2	9612	Q9Y618	NCOR2_HUMAN	Myb_DNA-binding PF00249 612-657, Pfam-B_1539 PB001539 271-430	Ncor2	1337080	Q9WU42	NCOR2_MOUSE	#	#	Histone modification erase cofactor	Histone acetylation	14527417, 25006126	#	#	#	#	#	#	Ncor2 knockdown upregulates fos transcription by modulating the acetylation level in the fos promoter region.
394	NEK6	#	7749	NIMA-related kinase 6	10783	Q9HC98	NEK6_HUMAN	Pkinase PF00069 45-306	Nek6	1891638	Q9ES70	NEK6_MOUSE	#	#	Histone modification write	Histone phosphorylation	12054534	#	histone	H1, H3	H1ph, H3ph	#	12054534	Recombinant hNek6 protein produced in insect cells effectively phosphorylates histones H1 and H3, but not casein. Thus Nek6 is a mitotic histone kinase which regulates chromatin condensation in mammalian cells.
395	NEK9	#	18591	NIMA-related kinase 9	91754	Q8TD19	NEK9_HUMAN	Pfam-B_22064 PB022064 309-349, Pkinase PF00069 52-308, RCC1 PF00415 390-441 444-495 499-547 615-665	Nek9	2387995	Q8K1R7	NEK9_MOUSE	#	#	Histone modification write	Histone phosphorylation	14660563	#	histone	H1	H1ph	#	14660563	Endogenous, immunoprecipitated Nek9 kinase can become activated (i.e. phosphorylation on histone H1).
396	NFRKB	#	7802	nuclear factor related to kappaB binding protein	4798	Q6P4R8	NFRKB_HUMAN	NFRKB_winged PF14465 379-478, Pfam-B_18306 PB018306 610-661	Nfrkb	2442410	Q6PIJ4	NFRKB_MOUSE	INO80	INO80 complex subunits	Chromatin remodeling cofactor, TF	#	16230350	Ino80	DNA	DNA motif	#	#	16230350	Five proteins appear to be unique to the human INO80 complex. NFRKB is a large (more than 1300 amino acids) protein. The C-terminal half of NFRKB contains low complexity, mucin-like repeats.
397	NFYB	#	7805	nuclear transcription factor Y, beta	4801	P25208	NFYB_HUMAN	CBFD_NFYB_HMF PF00808 57-122, Pfam-B_17851 PB017851 1-39	Nfyb	97317	P63139	NFYB_MOUSE	#	#	Chromatin remodeling, TF	TF activator	15243141, 23332751	#	DNA	DNA motif	#	#	23332751	NF-Y is a sequence-specific transcription factor with nucleosome-like properties of nonspecific DNA binding and helps establish permissive chromatin modifications at CCAAT promoters.
398	NFYC	New	7806	nuclear transcription factor Y, gamma	4802	Q13952	NFYC_HUMAN	CBFD_NFYB_HMF PF00808 41-105, Pfam-B_8767 PB008767 141-201	Nfyc	107901	P70353	NFYC_MOUSE	#	#	Histone modification	#	21445285	#	histone	#	#	#	#	NF-Y recruits Ash2L to impart H3K4 trimethylation on CCAAT promoters
399	NIPBL	New	28862	Nipped-B homolog (Drosophila)	25836	Q6KC79	NIPBL_HUMAN	Cohesin_HEAT PF12765 1794-1835, Nipped-B_C PF12830 2274-2457, Pfam-B_338 PB000338 1292-1355, Pfam-B_4450 PB004450 1859-2018, Pfam-B_5032 PB005032 2020-2194	Nipbl	1918425	Q6KCD5	NIPBL_MOUSE	#	#	Histone modification erase cofactor	Histone acetylation	25255084, 18854353	#	#	#	#	#	#	Probably involved in cohesin loading and promoter-enhancer interaction. Attracts histone deacetylases.
400	NOC2L	#	24517	nucleolar complex associated 2 homolog (S. cerevisiae)	26155	Q9Y3T9	NOC2L_HUMAN	Noc2 PF03715 325-623, Pfam-B_22168 PB022168 62-101, Pfam-B_2429 PB002429 644-713, Pfam-B_50064 PB050064 1-31	Noc2l	1931051	Q9WV70	NOC2L_MOUSE	#	#	Chromatin remodeling, TF	TF repressor	15100215	#	histone	H3	#	#	15100215	INHAT =NOC2L (inhibitor of acetyltransferases) is a specific histone H3 N-terminal tail-binding complex.
401	NPAS2	#	7895	neuronal PAS domain protein 2	4862	Q99743	NPAS2_HUMAN	HLH PF00010 10-59, PAS PF00989 84-176, PAS_11 PF14598 248-356	Npas2	109232	P97460	NPAS2_MOUSE	bHLH	Basic helix-loop-helix proteins	Chromatin remodeling, TF	TF activator	14645221, 24196956	#	DNA	DNA motif	#	#	14645221	There is a time-dependent recruitment of chromatin remodeling machinery by NPAS2 in vivo.
402	NPM1	New	7910	nucleophosmin (nucleolar phosphoprotein B23, numatrin)	4869	P06748	NPM_HUMAN	Nucleoplasmin PF03066 13-196	Npm1	106184	Q61937	NPM_MOUSE	#	#	Histone chaperone	#	25349213	#	histone	H3, H2B, H4	#	#	#	Co-immunoprecipitation shows that NPM1 is associated with HP1γ, core and linker histones. Uniprot: Acts as a chaperonin for the core histones H3, H2B and H4.
403	NPM2	New	7930	nucleophosmin/nucleoplasmin 2	10361	Q86SE8	NPM2_HUMAN	TSP_1 PF00090 161-209 213-267 271-316 319-374	Npm2	1890811	Q80W85	NPM2_MOUSE	#	#	Histone chaperone	#	21863821	#	histone	H2A, H2B	#	#	#	Core histone chaperon. In the absence of histone tetramers, these chaperones bind H2A-H2B dimers.
404	NSD1	#	14234	nuclear receptor binding SET domain protein 1	64324	Q96L73	NSD1_HUMAN	PHD PF00628 1709-1751, PWWP PF00855 321-419 1754-1844, Pfam-B_7228 PB007228 821-937, SET PF00856 1953-2059	Nsd1	1276545	O88491	NSD1_MOUSE	KMT, PHF	Chromatin-modifying enzymes / K-methyltransferases, Zinc fingers, PHD-type	Histone modification write	Histone methylation	21196496	#	histone	H3K36, H4K20	H3K36me, H4K20me	#	21196496	NSD1 is a SET domain histone methyltransferase that primarily dimethylates nucleosomal histone H3 lysine 36 (H3K36).
405	NSL1	#	24548	NSL1, MIS12 kinetochore complex component	25936	Q96IY1	NSL1_HUMAN	Mis14 PF08641 67-211	Nsl1	2685830	Q8K305	NSL1_MOUSE	#	#	Histone modification write cofactor	Histone acetylation	20018852	#	histone	H4K16	H4K16ac	#	20018852	Binding of NSL1 to MOF enhances MOF acetylation of histone H4 on lysine 16 and of the DNA binding transcription factor p53.
406	OGT	#	8127	O-linked N-acetylglucosamine (GlcNAc) transferase	8473	O15294	OGT1_HUMAN	Glyco_transf_41 PF13844 556-1024, TPR_1 PF00515 89-122 191-224 225-258 259-292 293-326 327-360 361-394 395-428 429-462, TPR_11 PF13414 87-154, TPR_8 PF13181 160-190	Ogt	1339639	Q8CGY8	OGT1_MOUSE	TTC	Tetratricopeptide (TTC) repeat domain containing	Histone modification write	Histone GlcNAcylation	22121020	NSL	histone	H2BS112	H2BS112GlcNa	#	22121020	Histone H2B is GlcNAcylated at residue S112 by OGT in vitro and in living cells. Histone GlcNAcylation fluctuated in response to extracellular glucose through the hexosamine biosynthesis pathway (HBP).
407	PADI1	#	18367	peptidyl arginine deiminase, type I	29943	Q9ULC6	PADI1_HUMAN	PAD PF03068 276-663, PAD_M PF08527 115-273, PAD_N PF08526 1-113	Padi1	1338893	Q9Z185	PADI1_MOUSE	PADI	Peptidyl arginine deiminases	Histone modification	Histone citrullination	15087120	#	histone	H2AR, H3R, H4R	H2ARci, H3Rci, H4Rci	#	15087120	Peptidylarginine deiminases (PADs) convert arginine residues in proteins into citrullines. They are suspected to be involved in multiple sclerosis and rheumatoid arthritis pathophysiology, and they play a role in epidermis homeostasis and possibly in regulation of gene expression through histone modification
408	PADI2	#	18341	peptidyl arginine deiminase, type II	11240	Q9Y2J8	PADI2_HUMAN	PAD PF03068 279-665, PAD_M PF08527 116-274, PAD_N PF08526 1-114	Padi2	1338892	Q08642	PADI2_MOUSE	PADI	Peptidyl arginine deiminases	Histone modification	Histone citrullination	15087120	#	histone	H2AR, H3R, H4R	H2ARci, H3Rci, H4Rci	#	15087120	Peptidylarginine deiminases (PADs) convert arginine residues in proteins into citrullines. They are suspected to be involved in multiple sclerosis and rheumatoid arthritis pathophysiology, and they play a role in epidermis homeostasis and possibly in regulation of gene expression through histone modification
409	PADI3	#	18337	peptidyl arginine deiminase, type III	51702	Q9ULW8	PADI3_HUMAN	PAD PF03068 278-664, PAD_M PF08527 115-273, PAD_N PF08526 1-113	Padi3	1338891	Q9Z184	PADI3_MOUSE	PADI	Peptidyl arginine deiminases	Histone modification	Histone citrullination	15087120	#	histone	H2AR, H3R, H4R	H2ARci, H3Rci, H4Rci	#	15087120	Peptidylarginine deiminases (PADs) convert arginine residues in proteins into citrullines. They are suspected to be involved in multiple sclerosis and rheumatoid arthritis pathophysiology, and they play a role in epidermis homeostasis and possibly in regulation of gene expression through histone modification
410	PADI4	#	18368	peptidyl arginine deiminase, type IV	23569	Q9UM07	PADI4_HUMAN	PAD PF03068 278-663, PAD_M PF08527 113-273, PAD_N PF08526 1-111	Padi4	1338898	Q9Z183	PADI4_MOUSE	PADI	Peptidyl arginine deiminases	Histone modification	Histone citrullination	15339660	#	histone	H2AR, H3R2, H3R8, H3R17, H3R26, H4R	H2ARci, H3R2ci, H3R8ci, H3R17ci, H3R26ci, H4Rci	#	15339660	Deimination converts histone arginine to citrulline and antagonizes arginine methylation. Peptidyl arginine deiminase 4 (PADI4) specifically deiminates, arginine residues R2, R8, R17, and R26 in the H3 tail. Deimination by PADI4 prevents arginine methylation by CARM1.
411	PAF1	New	25459	Paf1, RNA polymerase II associated factor, homolog (S. cerevisiae)	54623	Q8N7H5	PAF1_HUMAN	Paf1 PF03985 27-446	Paf1	1923988	Q8K2T8	PAF1_MOUSE	#	#	Histone modification write cofactor	Histone ubiquitination	16307923	#	histone	H2, H3	#	#	#	Involved in H2 and H3 ubiquitination. Involved in H2 and H3 ubiquitination. UniProt: PAF1C is involved in histone modifications such as ubiquitination of histone H2B and methylation on histone H3 'Lys-4' (H3K4me3).
412	PAGR1	#	28707	PAXIP1 associated glutamate-rich protein 1	79447	Q9BTK6	PAGR1_HUMAN	PAXIP1_C PF15364 86-221	2900092E17Rik	1914528	Q99L02	PAGR1_MOUSE	#	#	Histone modification write cofactor, Histone modification write cofactor	Histone methylation, Histone acetylation	17500065	CHD8, MLL2/3, MLL4/WBP7, COMPASS-like MLL3,4	histone	#	#	#	17500065	Component of the MLL2/MLL3 complex (UniProt).
413	PAK2	#	8591	p21 protein (Cdc42/Rac)-activated kinase 2	5062	Q13177	PAK2_HUMAN	PBD PF00786 73-131, Pkinase PF00069 249-500	Pak2	1339984	Q8CIN4	PAK2_MOUSE	#	#	Histone modification write	Histone phosphorylation	21724829	#	histone	H4S47	H4S47ph	#	21724829	Phosphorylation of histone H4 Ser 47 (H4S47ph), catalyzed by the PAK2 kinase, promotes nucleosome assembly of H3.3-H4 and inhibits nucleosome assembly of H3.1-H4 by increasing the binding affinity of HIRA to H3.3-H4 and reducing association of CAF-1 with H3.1-H4.
414	PARG	#	8605	poly (ADP-ribose) glycohydrolase	8505	Q86W56	PARG_HUMAN	PARG_cat PF05028 577-912, Pfam-B_14007 PB014007 925-955	Parg	1347094	O88622	PARG_MOUSE	#	#	Chromatin remodeling	#	23102699, 21398629	#	histone	H3K9	#	#	23102699, 21398629	Reverses PARP activity. Both PAR and PARP-1 have an influence on PARG recruitment. Also recruitment through a PBD-mediated interaction of PARG with PCNA.
415	PARP1	#	270	poly (ADP-ribose) polymerase 1	142	P09874	PARP1_HUMAN	BRCT PF00533 385-462, PADR1 PF08063 279-332, PARP PF00644 797-1007, PARP_reg PF02877 662-795, WGR PF05406 549-633, zf-PARP PF00645 12-90 116-200	Parp1	1340806	P11103	PARP1_MOUSE	PARP	Poly (ADP-ribose) polymerases	Chromatin remodeling	#	20926656, 17177976, 17396150	#	histone	H1	#	#	20926656	Histone H1 poly[ADP]-ribosylation = PARP1, and its loss at specific loci, may be an epigenetic mechanism involved in the reprogramming of neuronal gene expression required for memory consolidation.
416	PARP2	#	272	poly (ADP-ribose) polymerase 2	10038	Q9UGN5	PARP2_HUMAN	PARP PF00644 365-577, PARP_reg PF02877 231-363, WGR PF05406 111-195	Parp2	1341112	O88554	PARP2_MOUSE	PARP	Poly (ADP-ribose) polymerases	Chromatin remodeling cofactor	#	20092359	#	#	#	#	#	20092359	PARP activity is involved in processes such as chromatin remodeling. Component of a base excision repair (BER) complex, containing at least XRCC1, PARP1, POLB and LRIG3. Homo- and heterodimer with PARP1.
417	PARP3	#	273	poly (ADP-ribose) polymerase family, member 3	10039	Q9Y6F1	PARP3_HUMAN	PARP PF00644 322-533, PARP_reg PF02877 182-320, WGR PF05406 62-144	Parp3	1891258	#	#	PARP	Poly (ADP-ribose) polymerases	Polycomb group (PcG) protein	#	16924674	#	#	#	#	#	16924674	PARP-3 is part of Polycomb group protein complexes.
418	PAXIP1	#	8624	PAX interacting (with transcription-activation domain) protein 1	22976	Q6ZW49	PAXI1_HUMAN	BRCT PF00533 601-681 701-776 867-934, PTCB-BRCT PF12738 102-165, Pfam-B_13490 PB013490 1009-1064, Pfam-B_16838 PB016838 485-548	Paxip1	1890430	Q6NZQ4	PAXI1_MOUSE	#	#	Histone modification write cofactor	Histone methylation	17178841	CHD8, MLL2/3, MLL4/WBP7, COMPASS-like MLL3,4	histone	H3K4	H3K4me3	#	17178841	ALR (MLL2) is a member of the human MLL family, which belongs to a larger SET1 family of histone methyltransferases. ALR is present within a stable multiprotein complex containing a cohort of proteins shared with other SET1 family complexes and several unique components, such as PTIP and the jumonji family member UTX.
419	PBK	New	18282	PDZ binding kinase	55872	Q96KB5	TOPK_HUMAN	Pkinase PF00069 33-318	Pbk	1289156	Q9JJ78	TOPK_MOUSE	#	#	Histone modification write	Histone phosphorylation	16982762	#	histone	H3S10	H3S10ph	#	#	PBK/TOPK can phosphorylate histone H3 at Ser10 in vitro and in vivo, and mediate its growth-promoting effect through histone H3 modification. Can phosphorylate histone H3 at Ser10 in vitro and in vivo.
420	PBRM1	#	30064	polybromo 1	55193	Q86U86	PB1_HUMAN	BAH PF01426 956-1074 1156-1272, Bromodomain PF00439 54-139 186-275 392-475 532-613 666-750 785-867, HMG_box PF00505 1379-1446	Pbrm1	1923998	Q8BSQ9	PB1_MOUSE	#	#	Histone modification read	#	22464331	PBAF, SWI/SNF BRM-BRG1	histone	H3	#	#	22464331	Fig. 5 in the reference (PBRM1 =PB1).
421	PCGF1	#	17615	polycomb group ring finger 1	84759	Q9BSM1	PCGF1_HUMAN	zf-C3HC4 PF00097 47-85	Pcgf1	1917087	Q8R023	PCGF1_MOUSE	RNF, PCGF	RING-type (C3HC4) zinc fingers, Polycomb group ring fingers	Polycomb group (PcG) protein	#	15620699	PRC1, BCOR	#	#	#	#	15620699	Nervous system polycomb 1 (NSPc1=PCGF1) shares high homology with vertebrate PcG proteins Mel-18 and Bmi-1.
422	PCGF2	#	12929	polycomb group ring finger 2	7703	P35227	PCGF2_HUMAN	zf-C3HC4 PF00097 18-56	Pcgf2	99161	P23798	PCGF2_MOUSE	RNF, PCGF	RING-type (C3HC4) zinc fingers, Polycomb group ring fingers	Polycomb group (PcG) protein	#	21282530	PRC1	#	#	#	#	21282530	CBX7 and CBX8, two Polycomb (Pc) homologs that repress INK4a, both participate in PRC1-like complexes with at least two Posterior sex combs (Psc) proteins, MEL18 =PCGF2 and BMI1.
423	PCGF3	#	10066	polycomb group ring finger 3	10336	Q3KNV8	PCGF3_HUMAN	zf-C3HC4 PF00097 17-55	Pcgf3	1916837	Q8BTQ0	PCGF3_MOUSE	RNF, PCGF	RING-type (C3HC4) zinc fingers, Polycomb group ring fingers	Polycomb group (PcG) protein	#	21282530	PRC1, RING2-FBRS	#	#	#	#	21282530	There are multiple orthologs of the archetypal PRC1 proteins; five Pc proteins (CBX2, CBX4, CBX6, CBX7 and CBX8), six Psc proteins (BMI1, MEL18, MBLR, NSPC1, RNF159 and RNF3=PCGF3).
424	PCGF5	#	28264	polycomb group ring finger 5	84333	Q86SE9	PCGF5_HUMAN	zf-C3HC4 PF00097 18-56	Pcgf5	1923505	Q3UK78	PCGF5_MOUSE	RNF, PCGF	RING-type (C3HC4) zinc fingers, Polycomb group ring fingers	Polycomb group (PcG) protein	#	21282530	PRC1, RING2-FBRS	#	#	#	#	21282530	There are multiple orthologs of the archetypal PRC1 proteins; five Pc proteins (CBX2, CBX4, CBX6, CBX7 and CBX8), six Psc proteins (BMI1, MEL18, MBLR, NSPC1, RNF159==PCGF5 and RNF3).
425	PCGF6	#	21156	polycomb group ring finger 6	84108	Q9BYE7	PCGF6_HUMAN	zf-C3HC4 PF00097 134-172	Pcgf6	1918291	Q99NA9	PCGF6_MOUSE	RNF, PCGF	RING-type (C3HC4) zinc fingers, Polycomb group ring fingers	Polycomb group (PcG) protein	#	21282530	PRC1, RING2-L3MBTL2	#	#	#	#	21282530	There are multiple orthologs of the archetypal PRC1 proteins; five Pc proteins (CBX2, CBX4, CBX6, CBX7 and CBX8), six Psc proteins (BMI1, MEL18, MBLR=PCGF6, NSPC1, RNF159 and RNF3).
426	PCNA	#	8729	proliferating cell nuclear antigen	5111	P12004	PCNA_HUMAN	PCNA_C PF02747 127-254, PCNA_N PF00705 1-125	Pcna	97503	P17918	PCNA_MOUSE	#	#	Chromatin remodeling	#	12786946	#	histone	H2A, H2B	#	#	12786946	PCNA forms a ternary complex with DNTTIP2 and core histone.
427	PDP1	#	9279	pyruvate dehyrogenase phosphatase catalytic subunit 1	54704	Q9P0J1	PDP1_HUMAN	PP2C PF00481 194-487, Pfam-B_13776 PB013776 99-163	Pdp1	2685870	Q3UV70	PDP1_MOUSE	PPM	Serine/threonine phosphatases / Protein phosphatases, Mg2+/Mn2+ dependent	Histone modification read	#	22150589	#	histone, DNA	H4K20me3	#	#	22150589	The PWWP domain of Pdp1 binds not only to H4K20me3 (trimethylated Lys(20) of histone H4), but also to dsDNA (double-stranded DNA) via an aromatic cage and a positively charged area respectively. Pdp1 is a PWWP (proline-tryptophan-tryptophan-proline) domain-containing protein, which associates with Set9 to regulate its chromatin localization and methyltransferase activity towards H4K20.
428	PELP1	#	30134	proline, glutamate and leucine rich protein 1	27043	Q8IZL8	PELP1_HUMAN	NUC202 PF08166 423-489 569-642, RIX1 PF08167 66-226	Pelp1	1922523	Q9DBD5	PELP1_MOUSE	#	#	Histone modification read, Histone modification write cofactor	Histone methylation, Histone acetylation	15456770, 11481323	CHD8, MLL2/3, MLL4/WBP7	histone	H1, H3, H4	#	#	15456770, 15374949	C-terminal glutamic acid-abundant region bound to the hypoacetylated histones H3 and H4 and prevents them from becoming substrates of histone acetyltransferase. Thus PELP1 promotes and maintains the hypoacetylated state of histones at the target genomic site, and ER binding reverses its role to hyperacetylate histones through an as yet unidentified mechanism.
429	PHC1	#	3182	polyhomeotic homolog 1 (Drosophila)	1911	P78364	PHC1_HUMAN	Pfam-B_4954 PB004954 615-678, Pfam-B_5821 PB005821 430-536, SAM_1 PF00536 938-1002, zf-FCS PF06467 792-827	Phc1	103248	Q64028	PHC1_MOUSE	SAMD	Sterile alpha motif (SAM) domain containing	Polycomb group (PcG) protein	#	16024804	PRC1	#	#	#	#	16024804	Phc1 plays a pivotal role in mediating the PcG-dependent bridging of distant chromatin templates.
430	PHC2	#	3183	polyhomeotic homolog 2 (Drosophila)	1912	Q8IXK0	PHC2_HUMAN	Pfam-B_5669 PB005669 651-679, Pfam-B_6832 PB006832 1-198, SAM_1 PF00536 792-856	Phc2	1860454	Q9QWH1	PHC2_MOUSE	SAMD	Sterile alpha motif (SAM) domain containing	Polycomb group (PcG) protein	#	16024804	PRC1	#	#	#	#	16024804	Phc2 is involved in the anterior-posterior (A-P) specification of the vertebral column through the regulation of Hox gene expression, as well as other PcG proteins.
431	PHC3	#	15682	polyhomeotic homolog 3 (Drosophila)	80012	Q8NDX5	PHC3_HUMAN	Pfam-B_12208 PB012208 689-724, Pfam-B_17091 PB017091 431-487, Pfam-B_19383 PB019383 780-822, Pfam-B_19396 PB019396 1-39, SAM_1 PF00536 917-981	Phc3	2181434	Q8CHP6	PHC3_MOUSE	SAMD	Sterile alpha motif (SAM) domain containing	Polycomb group (PcG) protein	#	16024804	PRC1	#	#	#	#	16024804	All known components of the PRC1 protein complex are found stably associated with CBX proteins. In particular, all the human Psc orthologs (BMI1, PCGF1, PCGF2, PCGF3, PCGF5, and PCGF6), the Ph orthologs (PHC1, PHC2, and PHC3).
432	PHF1	#	8919	PHD finger protein 1	5252	O43189	PHF1_HUMAN	Mtf2_C PF14061 525-566, PHD PF00628 89-142, Pfam-B_18040 PB018040 1-30, Pfam-B_24844 PB024844 331-384	Phf1	98647	Q9Z1B8	PHF1_MOUSE	TDRD, PHF	Tudor domain containing, Zinc fingers, PHD-type	Polycomb group (PcG) protein	#	18086877	PRC2	#	#	#	#	18086877	The EED-EZH2 complex, containing the core subunits EZH2, EED, SUZ12, and RbAp48, functions as a histone H3K27-specific methyltransferase. The related EED-EZH2 protein complex is distinguished from the previous complex by the presence of another PcG protein, hPHF1.
433	PHF10	#	18250	PHD finger protein 10	55274	Q8WUB8	PHF10_HUMAN	PHD PF00628 379-436 435-481, Pfam-B_1316 PB001316 15-230	Phf10	1919307	Q9D8M7	PHF10_MOUSE	PHF	Zinc fingers, PHD-type	Chromatin remodeling	#	20068294	npBAF, SWI/SNF BRM-BRG1	chromatin	#	#	#	20068294	PHF10 belongs to a family of plant homeodomain (PHD) containing proteins which play a role in transcription regulation via chromatin remodeling.
434	PHF12	#	20816	PHD finger protein 12	57649	Q96QT6	PHF12_HUMAN	PHD PF00628 58-105 273-318	Phf12	1924057	Q5SPL2	PHF12_MOUSE	PHF	Zinc fingers, PHD-type	Histone modification erase cofactor	Histone acetylation	11390640	#	histone	#	#	#	11390640	Pf1 =PHF12 is a novel PHD zinc finger protein that links the TLE corepressor to the mSin3A-histone deacetylase complex.
435	PHF13	#	22983	PHD finger protein 13	148479	Q86YI8	PHF13_HUMAN	PHD PF00628 234-280, Pfam-B_28476 PB028476 1-49	Phf13	2446217	Q8K2W6	PHF13_MOUSE	PHF	Zinc fingers, PHD-type	Histone modification read	#	19638409	#	histone	H3K4me3	#	#	19638409	Interacts with histone H3 that is trimethylated at 'Lys-4' (H3K4me3).
436	PHF14	#	22203	PHD finger protein 14	9678	O94880	PHF14_HUMAN	PHD PF00628 321-380 727-779, Pfam-B_16803 PB016803 175-216, Pfam-B_19012 PB019012 218-295, zf-HC5HC2H_2 PF13832 383-498	Phf14	1923539	Q9D4H9	PHF14_MOUSE	PHF	Zinc fingers, PHD-type	Histone modification read	#	23688586	#	histone	H2A, H2B, H3	H2Aac, H2Bac, H3ac	#	23688586	PHF14α is bound to histones. Histone H3, H2A, and H2B can be co-immunoprecipitated with GFP-PHF14α, but not with GFP alone, from total cell lysate. Histones H3, H2A, and H2B can be pulled down together with non-tagged exogenous PHF14α using an anti-PHF14 antibody.
437	PHF19	#	24566	PHD finger protein 19	26147	Q5T6S3	PHF19_HUMAN	Mtf2_C PF14061 529-579, PHD PF00628 98-151, Pfam-B_31053 PB031053 1-59	Phf19	1921266	Q9CXG9	PHF19_MOUSE	TDRD, PHF	Tudor domain containing, Zinc fingers, PHD-type	Chromatin remodeling, Histone modification write cofactor	Histone acetylation	15563832	PRC2	histone	#	#	#	15563832	Based on motifs identified within the hPCL3 =PHF19 open reading frames, hPCL3 proteins are likely to be nuclear proteins that regulate transcription and/or chromatin structure.
438	PHF2	#	8920	PHD finger protein 2	5253	O75151	PHF2_HUMAN	JmjC PF02373 236-336, PHD PF00628 7-56, Pfam-B_3847 PB003847 851-988	Phf2	1338034	Q9WTU0	PHF2_MOUSE	KDM, PHF	Chromatin-modifying enzymes / K-demethylases, Zinc fingers, PHD-type	Histone modification erase	Histone methylation	21532585	#	histone	H3K9me2	H3K9	#	21532585	The protein kinase A (PKA)-dependent histone lysine demethylase complex, PHF2-ARID5B. PHF2, a jmjC demethylase, is enzymatically inactive by itself, but becomes an active H3K9Me2 demethylase through PKA-mediated phosphorylation.
439	PHF20	#	16098	PHD finger protein 20	51230	Q9BVI0	PHF20_HUMAN	DUF3776 PF12618 173-279, PHD PF00628 654-700, Pfam-B_21846 PB021846 511-589, Pfam-B_23453 PB023453 280-309	Phf20	2444148	Q8BLG0	PHF20_MOUSE	TDRD, PHF	Tudor domain containing, Zinc fingers, PHD-type	Histone modification write	Histone acetylation	22449972	NSL, CHD8, MLL2/3, MLL4/WBP7	histone	H4	H4ac	#	22449972	The second Tudor domain of PHF20 displays preference for dimethylated histones substrates.
440	PHF20L1	#	24280	PHD finger protein 20-like 1	51105	A8MW92	P20L1_HUMAN	DUF3776 PF12618 210-317 415-518, PHD PF00628 683-729, Pfam-B_37699 PB037699 791-849	Phf20l1	2444412	Q8CCJ9	P20L1_MOUSE	TDRD, PHF	Tudor domain containing, Zinc fingers, PHD-type	Histone modification read	#	21423274	#	histone	H3K4me	#	#	21423274	Table 1 in the reference. Via its PWWP domain it specifically binds trimethylated 'Lys-36' of histone H3 (H3K36me3): early recruitment to chromatin to be replicated allowing a quick identification of mismatch repair to initiate the DNA mismatch repair rea
441	PHF21A	#	24156	PHD finger protein 21A	51317	Q96BD5	PF21A_HUMAN	AT_hook PF02178 425-436, PHD PF00628 490-535, Pfam-B_15568 PB015568 536-649, Pfam-B_7050 PB007050 1-349	Phf21a	2384756	Q6ZPK0	PF21A_MOUSE	PHF	Zinc fingers, PHD-type	Histone modification erase cofactor	Histone methylation	16140033	BHC, LSD-CoREST	histone	#	#	#	16140033	LSD1 is a recently identified human lysine (K)-specific histone demethylase. LSD1 is associated with HDAC1/2; CoREST, a SANT domain-containing corepressor; and BHC80=PHF21A, a PHD domain-containing protein, among others.
442	PHF8	#	20672	PHD finger protein 8	23133	Q9UPP1	PHF8_HUMAN	JmjC PF02373 270-370, PHD PF00628 43-92, Pfam-B_22520 PB022520 499-557, Pfam-B_5629 PB005629 779-877	Phf8	2444341	Q80TJ7	PHF8_MOUSE	KDM, PHF	Chromatin-modifying enzymes / K-demethylases, Zinc fingers, PHD-type	Histone modification erase	Histone methylation	21423274	#	histone	H3K9me1, H3K9me2, H3K27me2, H4K20me1, H3K36me2, H3K36me3, H3K4me3	H3K9, H3K27, H4K20, H3K36, H3K4	#	21423274	Table 1 in the reference. Via its PWWP domain it specifically binds trimethylated 'Lys-36' of histone H3 (H3K36me3): early recruitment to chromatin to be replicated allowing a quick identification of mismatch repair to initiate the DNA mismatch repair rea
443	PHIP	#	15673	pleckstrin homology domain interacting protein	55023	Q8WWQ0	PHIP_HUMAN	Bromodomain PF00439 1165-1251 1325-1409, Pfam-B_15784 PB015784 743-864, Pfam-B_60538 PB060538 1-77, WD40 PF00400 174-211 215-253 257-298 355-393 456-495	Phip	1932404	Q8VDD9	PHIP_MOUSE	WDR, DCAF	WD repeat domain containing, DDB1 and CUL4 associated factors	Histone modification read	#	22464331	#	histone	H3	#	#	22464331	Fig. 5 in the reference.
444	PIWIL4	#	18444	piwi-like RNA-mediated gene silencing 4	143689	Q7Z3Z4	PIWL4_HUMAN	PAZ PF02170 271-407, Pfam-B_2782 PB002782 101-219, Pfam-B_34294 PB034294 1-99, Piwi PF02171 546-838	Piwil4	3041167	Q8CGT6	PIWL4_MOUSE	AGO	Argonaute/PIWI family	Chromatin remodeling, Histone modification erase cofactor	Histone methylation	17544373	#	histone	H3K9	#	#	17544373	Induced histone H3 lysine 9 methylation at the p16(Ink4a) (CDKN2A) locus. Suggests that PIWIL4 plays important roles in the chromatin-modifying pathway in human somatic cells.
445	PKM	#	9021	pyruvate kinase, muscle	5315	P14618	KPYM_HUMAN	PK PF00224 42-395, PK_C PF02887 409-529	Pkm	97591	P52480	KPYM_MOUSE	#	#	Histone modification write cofactor	Histone phosphorylation	24706538	#	histone	H3S10, H3S28, H2BS32	H3S10ph, H3S28ph, H2BS32ph, H3T11ph	#	24706538	Transcriptional activation by epidermal growth factor (EGF) is mediated via phosphorylation of H3S10, H3S28, and H2BS32 by Rsk-2 and PKM2.
446	PKN1	#	9405	protein kinase N1	5585	Q16512	PKN1_HUMAN	HR1 PF02185 37-105 126-198 213-285, Pfam-B_33979 PB033979 8-36, Pkinase PF00069 615-874, Pkinase_C PF00433 894-940	Pkn1	108022	P70268	PKN1_MOUSE	#	#	Histone modification write	Histone phosphorylation	18066052	#	histone	H3T11	H3T11ph	#	18066052	Protein-kinase-C-related kinase 1 (PRK1=PKN1) phosphorylates histone H3 at threonine 11 (H3T11) upon ligand-dependent recruitment to androgen receptor target genes.
447	POGZ	New	18801	pogo transposable element with ZNF domain	23126	Q7Z3K3	POGZ_HUMAN	DDE_1 PF03184 1117-1304, HTH_Tnp_Tc5 PF03221 1024-1085, Pfam-B_10413 PB010413 693-771, Pfam-B_10981 PB010981 1-69, Pfam-B_5179 PB005179 796-843, Pfam-B_6754 PB006754 773-795	Pogz	2442117	Q8BZH4	POGZ_MOUSE	#	#	Histone modification read	Histone methylation	20562864, 20850016	#	histone	H3K9me3	#	#	#	Part of a H3K9me3 reader complex; modulates dissociation of HP1alpha.
448	POLE3	#	13546	polymerase (DNA directed), epsilon 3, accessory subunit	54107	Q9NRF9	DPOE3_HUMAN	CBFD_NFYB_HMF PF00808 8-73, Pfam-B_35841 PB035841 74-135	Pole3	1933378	Q9JKP7	DPOE3_MOUSE	POL	DNA polymerases	Histone chaperone	#	10880450	CHRAC	histone	#	#	#	10880450	The human homologues of two novel putative histone-fold proteins in Drosophila CHRAC are present in HuCHRAC. The two human histone-fold proteins form a stable complex that binds naked DNA but not nucleosomes.
449	PPARGC1A	New	9237	peroxisome proliferator-activated receptor gamma, coactivator 1 alpha	10891	Q9UBK2	PRGC1_HUMAN	Pfam-B_19319 PB019319 241-286, RRM_1 PF00076 679-742	Ppargc1a	1342774	O70343	PRGC1_MOUSE	RBM	RNA binding motif (RRM) containing	Histone modification cofactor	#	10558993	#	histone	#	#	#	#	PPARgamma coactivator-1 (PGC-1) promotes transcription through the assembly of a complex that includes the histone acetyltransferases steroid receptor coactivator-1 (SRC-1). Promotes transcription through the assembly of a complex that includes HAT p300.
450	PPM1G	#	9278	protein phosphatase, Mg2+/Mn2+ dependent, 1G	5496	O15355	PPM1G_HUMAN	PP2C PF00481 25-120 264-492	Ppm1g	106065	Q61074	PPM1G_MOUSE	PPM	Serine/threonine phosphatases / Protein phosphatases, Mg2+/Mn2+ dependent	Chromatin remodeling	#	23723158	#	chromatin	#	#	#	23723158	Together with CHRAC1, ACF1 and ISWI/SNF2H proteins, it forms the ISWI chromatin-remodeling complex, CHRAC (UniProt).
451	PPP2CA	#	9299	protein phosphatase 2, catalytic subunit, alpha isozyme	5515	P67775	PP2AA_HUMAN	Metallophos PF00149 50-245	Ppp2ca	1321159	P63330	PP2AA_MOUSE	PPP	Serine/threonine phosphatases / Protein phosphatase, catalytic subunits	Histone modification write	Histone phosphorylation	18758438	#	histone	H2AX	H2AXph	#	18758438	PP2A =PPP2CA (rather than PP4) has been implicated as a mammalian γH2AX phosphatase.
452	PPP4C	#	9319	protein phosphatase 4, catalytic subunit	5531	P60510	PP4C_HUMAN	Metallophos PF00149 47-242	Ppp4c	1891763	P97470	PP4C_MOUSE	PPP	Serine/threonine phosphatases / Protein phosphatase, catalytic subunits	Histone modification erase	Histone phosphorylation	18758438	PPP4C-PPP4R2-PPP4R3A	histone	H2AXS139ph	H2AXS139	#	18758438	PP4 and PP2A counteract phosphorylation of H2AX.
453	PPP4R2	New	18296	protein phosphatase 4, regulatory subunit 2	151987	Q9NY27	PP4R2_HUMAN	PPP4R2 PF09184 2-267	Ppp4r2	3027896	Q0VGB7	PP4R2_MOUSE	PPP4R	Serine/threonine phosphatases / Protein phosphatase 4, regulatory subunits	Histone modification cofactor	#	18614045	PPP4C-PPP4R2-PPP4R3A	histone	#	#	#	#	Regulatory subunit of serine/threonine-protein phosphatase 4 (PP4) complex. PPARgamma coactivator-1 (PGC-1) promotes transcription through the assembly of a complex that includes the histone acetyltransferases steroid receptor coactivator-1
454	PRDM1	#	9346	PR domain containing 1, with ZNF domain	639	O75626	PRDM1_HUMAN	SET PF00856 99-201, zf-H2C2_2 PF13465 589-614 617-642 645-670	Prdm1	99655	Q60636	PRDM1_MOUSE	ZNF	Zinc fingers, C2H2-type	Histone modification write cofactor	Histone methylation	23856557	#	histone	H3K9	H3K9me	#	23856557	The Prdm family may possess HKMTase properties. Some Prdms show intrinsic HKMTase activity (Prdm2, Prdm3, Prdm8, Prdm9, and Prdm16). In addition, Prdm1, Prdm5, and Prdm6 lack intrinsic HKMTase activity, but instead recruit G9a/Ehmt2/KMT1C, a strong mammalian histone H3 lysine 9 (H3K9) methyltransferase, to mediate HKMTase activity (see Fog et al., 2012 for a review). Another structural feature is…
455	PRDM11	#	13996	PR domain containing 11	56981	Q9NQV5	PRD11_HUMAN	Pfam-B_3219 PB003219 1-353	Prdm11	2685553	A2AGX3	PRD11_MOUSE	#	#	Histone modification write	Histone methylation	23508829	#	histone	#	#	#	23508829	The PR (PRDI-BF1 and RIZ) domain is 20–30% identical to the SET module, which is directly responsible for the catalytic activity of several histone lysine-methyltransferases .
456	PRDM12	#	13997	PR domain containing 12	59335	Q9H4Q4	PRD12_HUMAN	Pfam-B_39033 PB039033 1-49, zf-H2C2_2 PF13465 257-282 285-310	Prdm12	2685844	A2AJ77	PRD12_MOUSE	ZNF	Zinc fingers, C2H2-type	Histone modification write cofactor	Histone methylation	23856557	#	histone	H3K9	H3K9me	#	23856557	Prdm12 recruits G9a to methylate histone H3 on lysine 9 through its zinc finger domains.
457	PRDM13	New	13998	PR domain containing 13	59336	Q9H4Q3	PRD13_HUMAN	zf-C2H2 PF00096 137-160, zf-H2C2_2 PF13465 587-611 615-641	Prdm13	2448528	E9PZZ1	PRD13_MOUSE	#	#	Histone modification write	Histone methylation	24370451	#	histone	#	#	#	#	PRDM13 identified as a histone methyltransferase.
458	PRDM14	New	14001	PR domain containing 14	63978	Q9GZV8	PRD14_HUMAN	SET PF00856 265-367, zf-C2H2 PF00096 546-568, zf-C2H2_4 PF13894 400-421 432-455, zf-H2C2_2 PF13465 475-500 504-528	Prdm14	3588194	E9Q3T6	PRD14_MOUSE	ZNF	Zinc fingers, C2H2-type	DNA modification	DNA demethylation	24335252	#	DNA	mC	#	#	24335252	PRDM14 promotes active DNA demethylation.
459	PRDM16	#	14000	PR domain containing 16	63976	Q9HAZ2	PRD16_HUMAN	Pfam-B_2662 PB002662 14-127, zf-C2H2 PF00096 337-360 366-388 394-416 423-445 979-1002 1008-1032, zf-C2H2_6 PF13912 229-255, zf-H2C2_2 PF13465 295-319 965-989	Prdm16	1917923	A2A935	PRD16_MOUSE	ZNF	Zinc fingers, C2H2-type	Histone modification write cofactor, TF	Histone methylation, TF repressor	12816872, 23856557	#	histone, DNA	H3K9, DNA motif	H3K9me	#	23856557	The Prdm family may possess HKMTase properties. Some Prdms show intrinsic HKMTase activity (Prdm2, Prdm3, Prdm8, Prdm9, and Prdm16). In addition, Prdm1, Prdm5, and Prdm6 lack intrinsic HKMTase activity, but instead recruit G9a/Ehmt2/KMT1C, a strong mammalian histone H3 lysine 9 (H3K9) methyltransferase, to mediate HKMTase activity (see Fog et al., 2012 for a review). Another structural feature is…
460	PRDM2	#	9347	PR domain containing 2, with ZNF domain	7799	Q13029	PRDM2_HUMAN	Pfam-B_29325 PB029325 1053-1085, SET PF00856 41-141, zf-C2H2 PF00096 390-412, zf-C2H2_4 PF13894 360-383 483-506 1134-1157 1191-1214 1455-1475	Prdm2	107628	#	#	KMT	Chromatin-modifying enzymes / K-methyltransferases	Histone modification write	Histone methylation	20084102	#	histone	H3K9	H3K9me	#	20084102	The structures of the catalytic domains of GLP, G9a, Suv39H2 and PRDM2, four of the eight known human H3K9 methyltransferases in their apo conformation or in complex with the methyl donating cofactor, and peptide substrates.
461	PRDM4	#	9348	PR domain containing 4	11108	Q9UKN5	PRDM4_HUMAN	Pfam-B_13260 PB013260 461-509, zf-C2H2 PF00096 730-752, zf-H2C2_2 PF13465 632-657 660-683 688-713	Prdm4	1920093	Q80V63	PRDM4_MOUSE	ZNF	Zinc fingers, C2H2-type	Histone modification write	Histone methylation	23048031	#	histone	H4R3	H4R3me2s	#	23048031	Transcription factor positive regulatory domain 4 (PRDM4) recruits protein arginine methyltransferase 5 (PRMT5) to mediate histone arginine methylation and control neural stem cell proliferation and differentiation.
462	PRDM5	#	9349	PR domain containing 5	11107	Q9NQX1	PRDM5_HUMAN	zf-C2H2 PF00096 199-221 262-287 603-625, zf-C2H2_4 PF13894 167-190, zf-C2H2_jaz PF12171 375-399, zf-H2C2_2 PF13465 334-359 418-443 446-472 475-500 503-528 531-556 559-583, zf-met PF12874 234-254 295-317	Prdm5	1918029	Q9CXE0	PRDM5_MOUSE	ZNF	Zinc fingers, C2H2-type	Histone modification write	Histone methylation	23856557	#	histone	H3K9	H3K9me	#	23856557	Some Prdms show intrinsic HKMTase activity (Prdm2, Prdm3, Prdm8, Prdm9, and Prdm16). In addition, Prdm1, Prdm5, and Prdm6 lack intrinsic HKMTase activity, but instead recruit G9a/Ehmt2/KMT1C, a strong mammalian histone H3 lysine 9 (H3K9) methyltransferase, to mediate HKMTase activity (see Fog et al., 2012 for a review). Another structural feature is that the Prdm family has multiple kruppel-type …
463	PRDM6	#	9350	PR domain containing 6	93166	Q9NQX0	PRDM6_HUMAN	SET PF00856 259-365, zf-C2H2 PF00096 501-523, zf-C2H2_4 PF13894 473-495, zf-H2C2_2 PF13465 543-568	Prdm6	2684938	Q3UZD5	PRDM6_MOUSE	ZNF	Zinc fingers, C2H2-type	Histone modification write	Histone methylation	17898714, 16537907	#	histone	H3R2, H4K20	H3R2me1, H3R2me2, H4K20me1	#	17898714, 18057026	The arginine methyltransferase PRMT6 catalyses H3R2 di-methylation in vitro and controls global levels of H3R2me2a in vivo. H3R2 methylation by PRMT6 was prevented by the presence of H3K4me3 on the H3 tail. PRISM =PRDM6 acts as a transcriptional repressor by interacting with class I histone deacetylases and the G9a histone methyltransferase, thereby identifying PRISM as a novel SMC-restricted epi…
464	PRDM7	#	9351	PR domain containing 7	11105	Q9NQW5	PRDM7_HUMAN	KRAB PF01352 27-65, SSXRD PF09514 170-202	#	#	#	#	ZNF, ZKRAB	Zinc fingers, C2H2-type	Histone modification write	Histone methylation	#	#	histone	#	#	#	#	Probable histone methyltransferase (by similarity).
465	PRDM8	#	13993	PR domain containing 8	56978	Q9NQV8	PRDM8_HUMAN	zf-C2H2 PF00096 627-648 666-688	Prdm8	1924880	Q8BZ97	PRDM8_MOUSE	#	#	Histone modification write	Histone methylation	23856557	#	histone	#	#	#	23856557	Some Prdms show intrinsic HKMTase activity (Prdm2, Prdm3, Prdm8, Prdm9, and Prdm16). In addition, Prdm1, Prdm5, and Prdm6 lack intrinsic HKMTase activity, but instead recruit G9a/Ehmt2/KMT1C, a strong mammalian histone H3 lysine 9 (H3K9) methyltransferase, to mediate HKMTase activity (see Fog et al., 2012 for a review). Another structural feature is that the Prdm family has multiple kruppel-type …
466	PRDM9	#	13994	PR domain containing 9	56979	Q9NQV7	PRDM9_HUMAN	KRAB PF01352 27-65, SSXRD PF09514 170-202, zf-C2H2 PF00096 860-882, zf-H2C2_2 PF13465 540-562 566-590 594-619 622-647 650-674 678-702 706-731 734-758 762-786 790-815 818-843 846-871	Prdm9	2384854	Q96EQ9	PRDM9_MOUSE	ZKRAB, ZNF	Zinc fingers, C2H2-type	Histone modification write	Histone methylation	17916234	#	histone	H3K4	H3K4me3	#	17916234	Meisetz, the mouse ortholog of the long PRDM9 isoform, is able to activate the progression into meiosis through the trimethylation of the lysine 4 on histone H3.
467	PRKAA1	New	9376	protein kinase, AMP-activated, alpha 1 catalytic subunit	5562	Q13131	AAPK1_HUMAN	Pfam-B_8588 PB008588 351-524, Pkinase PF00069 27-279	Prkaa1	2145955	Q5EG47	AAPK1_MOUSE	#	#	Histone modification write	Histone phosphorylation	20647423	#	histone	H2BS36	H2BS36ph	#	#	In response to stress, phosphorylates 'Ser-36' of histone H2B (H2BS36ph), leading to promote transcription. Part of AMPK.
468	PRKAA2	New	9377	protein kinase, AMP-activated, alpha 2 catalytic subunit	5563	P54646	AAPK2_HUMAN	Pkinase PF00069 16-268	Prkaa2	1336173	Q8BRK8	AAPK2_MOUSE	#	#	Histone modification write	Histone phosphorylation	20647423	#	histone	H2BS36	H2BS36ph	#	#	In response to stress, phosphorylates 'Ser-36' of histone H2B (H2BS36ph) as a part of AMPK.
469	PRKAB1	New	9378	protein kinase, AMP-activated, beta 1 non-catalytic subunit	5564	Q9Y478	AAKB1_HUMAN	AMPKBI PF04739 149-270	Prkab1	1336167	Q9R078	AAKB1_MOUSE	#	#	Histone modification write cofactor	Histone phosphorylation	20647423	#	histone	#	#	#	#	Non-catalytic subunit of AMP-activated protein kinase (AMPK).
470	PRKAB2	New	9379	protein kinase, AMP-activated, beta 2 non-catalytic subunit	5565	O43741	AAKB2_HUMAN	AMPKBI PF04739 155-272	Prkab2	1336185	Q6PAM0	AAKB2_MOUSE	#	#	Histone modification write cofactor	Histone phosphorylation	20647423	#	histone	#	#	#	#	Non-catalytic subunit of AMP-activated protein kinase (AMPK).
471	PRKAG1	New	9385	protein kinase, AMP-activated, gamma 1 non-catalytic subunit	5571	P54619	AAKG1_HUMAN	CBS PF00571 39-97 118-178 187-252 263-324	Prkag1	108411	O54950	AAKG1_MOUSE	#	#	Histone modification write cofactor	Histone phosphorylation	20647423	#	histone	#	#	#	#	AMP/ATP-binding subunit of AMP-activated protein kinase (AMPK).
472	PRKAG2	New	9386	protein kinase, AMP-activated, gamma 2 non-catalytic subunit	51422	Q9UGJ0	AAKG2_HUMAN	CBS PF00571 350-410 428-484 494-556, Pfam-B_5182 PB005182 268-349	Prkag2	1336153	Q91WG5	AAKG2_MOUSE	#	#	Histone modification write cofactor	Histone phosphorylation	20647423	#	histone	#	#	#	#	AMP/ATP-binding subunit of AMP-activated protein kinase (AMPK).
473	PRKAG3	New	9387	protein kinase, AMP-activated, gamma 3 non-catalytic subunit	53632	Q9UGI9	AAKG3_HUMAN	CBS PF00571 273-333 350-406 414-479	Prkag3	1891343	Q8BGM7	AAKG3_MOUSE	#	#	Histone modification write cofactor	Histone phosphorylation	20647423	#	histone	#	#	#	#	AMP/ATP-binding subunit of AMP-activated protein kinase (AMPK).
474	PRKCA	New	9393	protein kinase C, alpha	5578	P17252	KPCA_HUMAN	C1_1 PF00130 37-89 102-154, C2 PF00168 173-260, Pkinase PF00069 339-597, Pkinase_C PF00433 622-662	Prkca	97595	P20444	KPCA_MOUSE	#	#	Histone modification write cofactor	Histone phosphorylation	22796964	#	histone	H3	#	#	#	Modifies H3, but may be a quite general kinase.
475	PRKCB	#	9395	protein kinase C, beta	5579	P05771	KPCB_HUMAN	C1_1 PF00130 37-89 102-154, C2 PF00168 173-260, Pkinase PF00069 342-600, Pkinase_C PF00433 620-666	Prkcb	97596	P68404	KPCB_MOUSE	#	#	Histone modification write	Histone methylation	20228790	#	histone	H3T6	H3T6ph	#	20228790	Phosphorylation of histone H3 at threonine 6 (H3T6) by protein kinase C beta I (PKCbeta(I), also known as PRKCbeta) is the key event that prevents LSD1 from demethylating H3K4 during AR-dependent gene activation.
476	PRKCD	New	9399	protein kinase C, delta	5580	Q05655	KPCD_HUMAN	C1_1 PF00130 159-211 231-283, Pkinase PF00069 349-603, Pkinase_C PF00433 623-669	Prkcd	97598	P28867	KPCD_MOUSE	#	#	Histone modification	#	17984964	#	histone	#	#	#	#	Cross-regulation of histone modifications
477	PRKDC	#	9413	protein kinase, DNA-activated, catalytic polypeptide	5591	P78527	PRKDC_HUMAN	FAT PF02259 3023-3470, FATC PF02260 4096-4128, NUC194 PF08163 1813-2210, PI3_PI4_kinase PF00454 3747-4015, Pfam-B_14440 PB014440 411-472, Pfam-B_1565 PB001565 131-345, Pfam-B_9125 PB009125 2650-2694	Prkdc	104779	P97313	PRKDC_MOUSE	#	#	Histone modification write	Histone phosphorylation	14627815	#	histone	H2AXS139, H2AFXS139	H2AXS139ph, H2AFXS139ph	#	14627815	Acetylation largely enhances the phosphorylation of H2AX by DNA-PK=PRKDC, and this acetylation effect is observed when H2AX exists in the context of nucleosomes but not in a free form.
478	PRMT1	#	5187	protein arginine methyltransferase 1	3276	Q99873	ANM1_HUMAN	Methyltransf_31 PF13847 76-216	Prmt1	107846	Q9JIF0	ANM1_MOUSE	PRMT	Protein arginine methyltransferases	Histone modification write	Histone methylation	11387442	#	histone	H4R3	H4R3me1, H4R3me2a	#	11387442	PRMT1 specifically methylates arginine 3 (Arg 3) of H4 in vitro and in vivo. Methylation of Arg 3 by PRMT1 facilitates subsequent acetylation of H4 tails by p300.
479	PRMT2	#	5186	protein arginine methyltransferase 2	3275	P55345	ANM2_HUMAN	PRMT5 PF05185 114-415, SH3_9 PF14604 37-84	Prmt2	1316652	Q9R144	ANM2_MOUSE	PRMT	Protein arginine methyltransferases	Histone modification write	Histone methylation	19405910	#	histone	H4	H4me	#	19405910	PRMT2 activity is substantially lower than PRMT1 in vitro, but both enzymes selectively methylate histone H4 and PRMT2, like PRMT1, may act as a transcription co-activator through this modification.
480	PRMT5	#	10894	protein arginine methyltransferase 5	10419	O14744	ANM5_HUMAN	PRMT5 PF05185 181-619, Pfam-B_18578 PB018578 1-49	Prmt5	1351645	Q8CIG8	ANM5_MOUSE	PRMT	Protein arginine methyltransferases	Histone modification write	Histone methylation	18404153	methylosome	histone	H3R8, H4R3	H3R8me, H4R3me	#	18404153	PRMT5 regulates gene transcription by methylating histones H3 (R8) and H4.
481	PRMT6	#	18241	protein arginine methyltransferase 6	55170	Q96LA8	ANM6_HUMAN	Methyltransf_18 PF12847 82-189	Prmt6	2139971	Q6NZB1	ANM6_MOUSE	PRMT	Protein arginine methyltransferases	Histone modification write	Histone methylation	18079182	#	histone	H2AR3, H3R2, H4R4	H2AR3me, H4R3me, H3R2me2a	#	18079182	PRMT6 methylates histone H3 at R2 and histones H4/H2A at R3 in vitro. Overexpression and knockdown analysis identify PRMT6 as the major H3 R2 methyltransferase in vivo.
482	PRMT7	#	25557	protein arginine methyltransferase 7	54496	Q9NVM4	ANM7_HUMAN	Pfam-B_13426 PB013426 301-359, PrmA PF06325 54-149	Prmt7	2384879	Q922X9	ANM7_MOUSE	PRMT	Protein arginine methyltransferases	Histone modification write	Histone methylation	15494416	#	histone	H2A, H4R3	H2A, H4R3me2	#	15494416	PRMT7 contains methyltransferase activity, the methylated (labeled) histones are H2A and H4.
483	PRMT8	#	5188	protein arginine methyltransferase 8	56341	Q9NR22	ANM8_HUMAN	PrmA PF06325 102-200	Prmt8	3043083	Q6PAK3	ANM8_MOUSE	PRMT	Protein arginine methyltransferases	Histone modification write	Histone methylation	16051612	#	histone	H4R	H4Rme	#	16051612	PRMT8 preferentially methylates histone H4 and the recombinant forms of GAR and Npl3, thus displaying PRMT1-like substrate specificity.
484	PRMT9	#	25099	protein arginine methyltransferase 9	90826	Q6P2P2	ANM9_HUMAN	PrmA PF06325 167-257, TPR_11 PF13414 67-132	Prmt10	2142651	Q3U3W5	ANM9_MOUSE	PRMT	Protein arginine methyltransferases	Histone modification write	Histone methylation	18007657	#	histone	H4R3	H4R3me2	#	18007657	Arabidopsis thaliana protein arginine methyltransferase 10 (AtPRMT10)--the Arabidopsis homologue of PHRMT10 (=PRMT9)--has been shown to be a type I PRMT, which preferentially asymmetrically methylated histone H4R3 in vitro. Belongs to SAM-binding ethyltransferase superfamily.
485	PRPF31	#	15446	pre-mRNA processing factor 31	26121	Q8WWY3	PRP31_HUMAN	NOSIC PF08060 92-144, Nop PF01798 186-334, Pfam-B_23523 PB023523 1-44, Prp31_C PF09785 336-465	Prpf31	1916238	Q8CCF0	PRP31_MOUSE	#	#	Histone modification write cofactor, Histone modification write cofactor	Histone methylation, Histone acetylation	#	CHD8, MLL2/3, MLL4/WBP7	histone	#	#	#	#	Added because it is a complex partner
486	PRR14	New	28458	proline rich 14	78994	Q9BWN1	PRR14_HUMAN	Tantalus PF15386 457-517	Prr14	2384565	Q7TPN9	PRR14_MOUSE	#	#	Histone modification write	Histone phosphorylation	24209742	#	histone	H3K9me2, H3K9me3	#	#	#	Binds to H3K9me2/3 through interaction with HP1, and not by direct interaction. PRR14 is incorporated rapidly into chromatin through HP1 binding, tethering heterochromatin to nuclear lamina.
487	PSIP1	#	9527	PC4 and SFRS1 interacting protein 1	11168	O75475	PSIP1_HUMAN	LEDGF PF11467 349-455, PWWP PF00855 5-87	Psip1	2142116	Q99JF8	PSIP1_MOUSE	#	#	Chromatin remodeling	#	217205545	#	chromatin	#	#	#	217205545	The PWWP domain in PSIP1 displays affinity for DNA and chromatin and its chromatin binding ability is crucial for the HIV-1 integration. PSIP1 has been found to promote association of the MLL complex with transcriptionally active chromatin through its PWWP domain.
488	RAD51	#	9817	RAD51 recombinase	5888	Q06609	RAD51_HUMAN	HHH_5 PF14520 28-80, Rad51 PF08423 83-338	Rad51	97890	Q08297	RAD51_MOUSE	#	#	Histone modification erase	Histone ubiquitination	15665856	BRCC	#	histone	#	#	15665856	#
489	RAD54B	#	17228	RAD54 homolog B (S. cerevisiae)	25788	Q9Y620	RA54B_HUMAN	Helicase_C PF00271 678-758, Pfam-B_10171 PB010171 772-829, SNF2_N PF00176 299-598	Rad54b	3605986	Q6PFE3	RA54B_MOUSE	#	#	Chromatin remodeling	#	21357745	#	chromatin	#	#	#	21357745	Rad54’s ATPase =RAD54B affects the chromatin association of the protein and Rad54 ATPase activity specifically influences its dissociation from foci.
490	RAD54L	#	9826	RAD54-like (S. cerevisiae)	8438	Q92698	RAD54_HUMAN	Helicase_C PF00271 531-611, Pfam-B_14570 PB014570 674-743, Rad54_N PF08658 33-138, SNF2_N PF00176 156-463	Rad54l	894697	P70270	RAD54_MOUSE	#	#	Chromatin remodeling	#	8805304	#	chromatin	#	#	#	8805304	V(D)J recombination does not involve homologous recombination, but mHR54 =RAD54L could mediate a substrate preparation step that V(D)J and meiotic recombination have in common, such as changing the chromatin structure of the loci that will be rearranged.
491	RAD54L2	#	29123	RAD54-like 2 (S. cerevisiae)	23132	Q9Y4B4	ARIP4_HUMAN	Helicase_C PF00271 774-854, Pfam-B_2830 PB002830 105-259, SNF2_N PF00176 274-625	Rad54l2	1933196	Q99NG0	ARIP4_MOUSE	#	#	Chromatin remodeling	#	19692572	#	chromatin	#	#	#	19692572	ARIP4 =RAD54L2 contains SNF2 domain that functions as a motor protein in chromatin remodeling complexes.
492	RAG1	#	9831	recombination activating gene 1	5896	P15918	RAG1_HUMAN	Pfam-B_793 PB000793 1-89, RAG1 PF12940 513-953, zf-C3HC4 PF00097 293-331, zf-RAG1 PF10426 354-383	Rag1	97848	P15919	RAG1_MOUSE	RNF	RING-type (C3HC4) zinc fingers	Histone modification write	Histone ubiquitination	21256161	#	histone, DNA	H3.3K, DNA motif	H3.3Kub	#	21256161	It has been suggested that RAG1 targets H3.3, the H3 variant known to be associated with recombining loci, and thus most likely to be encountered by RAG1 during V(D)J recombination. This reaction is absolutely dependent on an intact RAG1 RING domain, and requires regions of the far N-terminus of RAG1 where the H3.3 binding sight is likely to reside and regions within the H3 amino-terminal tail. S…
493	RAG2	#	9832	recombination activating gene 2	5897	P55895	RAG2_HUMAN	RAG2 PF03089 51-389, RAG2_PHD PF13341 414-491	Rag2	97849	P21784	RAG2_MOUSE	#	#	Histone modification read	#	21423274	#	histone	H3K4me3	#	#	21423274	Recombination-activating protein, RAG2, binds to H3K4me3 at transcribed genes while RAG1 recognizes the recombination signal sequence.
494	RAI1	New	9834	retinoic acid induced 1	10743	Q7Z5J4	RAI1_HUMAN	Pfam-B_11259 PB011259 438-596, Pfam-B_27361 PB027361 388-436, Pfam-B_6090 PB006090 1665-1710, zf-HC5HC2H PF13771 1825-1903	Rai1	103291	Q61818	RAI1_MOUSE	#	#	Chromatin remodeling	#	22498752	#	chromatin	#	#	#	#	RAI1 regulates transcription through chromatin remodeling, according to UniProt.
495	RARA	#	9864	retinoic acid receptor, alpha	5914	P10276	RARA_HUMAN	Hormone_recep PF00104 207-409, zf-C4 PF00105 86-155	Rara	97856	P11416	RARA_MOUSE	NR	Nuclear hormone receptors	Histone modification write cofactor, TF	Histone methylation, TF activator, TF repressor	19377461	#	histone	H3K4	H3K4me, H3K4me2	#	19377461	MLL5 is biochemically identified in a GlcNAcylation-dependent multi-subunit complex associating with nuclear retinoic acid receptor RARalpha (also known as RARA), serving as a mono- and di-methyl transferase to H3K4.
496	RB1	#	9884	retinoblastoma 1	5925	P06400	RB_HUMAN	DUF3452 PF11934 105-229, RB_A PF01858 373-573, RB_B PF01857 645-766, Rb_C PF08934 768-927	Rb1	97874	P13405	RB_MOUSE	ENDOLIG	Endogenous ligands	Chromatin remodeling, Histone modification write	Histone ubiquitination	19149898	CREST-BRG1, L3MBTL1	histone	#	#	#	19149898	Hypophosphorylated pRb can repress gene transcription at least partly by remodeling chromatin structure through its interactions with proteins such as HDAC1, BRM and BRG1.
497	RBBP4	#	9887	retinoblastoma binding protein 4	5928	Q09028	RBBP4_HUMAN	CAF1C_H4-bd PF12265 18-89, WD40 PF00400 167-206 218-256 263-302 307-346 364-403	Rbbp4	1194912	Q60972	RBBP4_MOUSE	WDR	WD repeat domain containing	Histone chaperone	#	8858152	NuRF, SWI/SNF_Brg1(I), SWI/SNF_Brg1(II), SWI/SNF_Brm, NuRD, mSin3A, core HDAC, mSin3A-like complex, PRC2, CAF-1	histone	H4	#	#	8858152	RbAp46 and RbAp48 (pRB-associated proteins p46 and p48, also known as RBBP7 and RBBP4, respectively) are highly homologous histone chaperones that play key roles in establishing and maintaining chromatin structure. Human p48 =RBBP4 can bind to histone H4 in the absence of CAF-1 p150 and p60. p48, also a known subunit of a histone deacetylase, copurifies with a chromatin assembly complex (CAC), wh…
498	RBBP5	#	9888	retinoblastoma binding protein 5	5929	Q15291	RBBP5_HUMAN	Pfam-B_3428 PB003428 121-325, WD40 PF00400 23-52 58-94	Rbbp5	1918367	Q8BX09	RBBP5_MOUSE	WDR	WD repeat domain containing	Histone modification write cofactor	Histone methylation	19556245	COMPASS, Menin-associated_HMT, MLL-HCF, CHD8, MLL2/3, COMPASS-like MLL1,2, MLL4/WBP7, COMPASS-like MLL3,4	histone	H3K4	H3K4me1, H3K4me2, H3K4me3	#	19556245	A five-component 200-kDa MLL1 core complex containing human MLL1, WDR5, RbBP5, Ash2L, and DPY-30.
499	RBBP7	#	9890	retinoblastoma binding protein 7	5931	Q16576	RBBP7_HUMAN	CAF1C_H4-bd PF12265 17-88, WD40 PF00400 166-205 217-255 262-301 306-345 363-402	Rbbp7	1194910	Q60973	RBBP7_MOUSE	WDR	WD repeat domain containing	Histone chaperone	#	18571423	NuRF, NuRD, mSin3A, core HDAC, mSin3A-like complex, PRC2	histone	H4	#	#	18571423	RbAp46 and RbAp48 (pRB-associated proteins p46 and p48, also known as RBBP7 and RBBP4, respectively) are highly homologous histone chaperones that play key roles in establishing and maintaining chromatin structure. When a histone H3/H4 dimer (or tetramer) binds to RbAp46 or RbAp48, helix 1 of histone H4 unfolds to interact with the histone chaperone.
500	RBX1	#	9928	ring-box 1, E3 ubiquitin protein ligase	9978	P62877	RBX1_HUMAN	zf-rbx1 PF12678 21-98	Rbx1	1891829	P62878	RBX1_MOUSE	RNF	RING-type (C3HC4) zinc fingers	Histone modification write cofactor	Histone ubiquitination	18593899	#	histone	H3, H4	H3ub, H4ub	#	18593899	Histones H3 and H4 are targets of the CUL4-DDB-RBX1 E3 ligase ( 34). It has been proposed that both DDB1-CUL4DDB2 and Ring2 ligases are recruited to UV-induced lesions to modify histones.
501	RCC1	New	1913	regulator of chromosome condensation 1	1104	P18754	RCC1_HUMAN	RCC1 PF00415 34-82 85-134 137-187 190-255 258-309 312-360 363-414	Rcc1	1913989	Q8VE37	RCC1_MOUSE	#	#	Chromatin remodeling	#	11375490	#	histone	H2A, H2B	#	#	#	Binds to histones H2A and H2B.
502	RCOR1	#	17441	REST corepressor 1	23186	Q9UKL0	RCOR1_HUMAN	ELM2 PF01448 102-157, Myb_DNA-binding PF00249 381-425	Rcor1	106340	Q8CFE3	RCOR1_MOUSE	#	#	Histone modification erase cofactor, Histone modification erase cofactor	Histone acetylation, Histone methylation	10449787	BHC, SCL, LSD-CoREST	histone	#	#	#	10449787	CoREST=RCOR1 may function as a repressor by recruiting, either directly or indirectly, histone deacetylase activity.
503	RCOR3	New	25594	REST corepressor 3	55758	Q9P2K3	RCOR3_HUMAN	ELM2 PF01448 1-54, Myb_DNA-binding PF00249 288-332	Rcor3	2441920	Q6PGA0	RCOR3_MOUSE	#	#	Histone modification erase cofactor	Histone acetylation	23752268	LSD-CoREST	histone	#	#	#	23752268	Part of the HDAC interactome.
504	REST	#	9966	RE1-silencing transcription factor	5978	Q13127	REST_HUMAN	Pfam-B_2325 PB002325 821-909, Pfam-B_9727 PB009727 1001-1095, zf-C2H2_4 PF13894 216-238, zf-H2C2_2 PF13465 290-315 318-343 346-372	Rest	104897	Q8VIG1	REST_MOUSE	#	#	Histone modification erase cofactor, TF	Histone acetylation, TF activator, TF repressor	12399542	#	DNA	DNA motif	#	#	12399542	REST/NRSF can mediate repression, in part, through the association of its NH2-terminal repression domain with the mSin3/histone deacethylase 1,2 (HDAC1,2) complex.
505	RING1	#	10018	ring finger protein 1	6015	Q06587	RING1_HUMAN	Pfam-B_11743 PB011743 292-404, Pfam-B_13488 PB013488 241-291, Pfam-B_23468 PB023468 191-239, zf-C3HC4 PF00097 48-87	Ring1	1101770	O35730	RING1_MOUSE	RNF	RING-type (C3HC4) zinc fingers	Histone modification write, Polycomb group (PcG) protein	Histone ubiquitination	15386022	PRC1, BCOR, RING2-L3MBTL2, RING2-FBRS	histone	H2AK119	H2AK119ub	#	15386022	The complex hPRC1L (human Polycomb repressive complex 1-like) is composed of several Polycomb-group proteins including Ring1, Ring2, Bmi1 and HPH2. hPRC1L monoubiquitinates nucleosomal histone H2A at lysine 119.
506	RLIM	New	13429	ring finger protein, LIM domain interacting	51132	Q9NVW2	RNF12_HUMAN	zf-RING_2 PF13639 568-611	Rlim	1342291	Q9WTV7	RNF12_MOUSE	RNF	RING-type (C3HC4) zinc fingers	Histone modification erase cofactor	Histone acetylation	10431247	#	histone	#	#	#	#	Recruits the Sin3A/histone deacetylase corepressor complex.
507	RMI1	#	25764	RecQ mediated genome instability 1	80010	Q9H9A7	RMI1_HUMAN	DUF1767 PF08585 12-104, Pfam-B_227 PB000227 590-623	Rmi1	1921636	Q9D4G9	RMI1_MOUSE	#	#	DNA modification	#	16537486	#	DNA	#	#	#	16537486	#
508	RNF168	#	26661	ring finger protein 168, E3 ubiquitin protein ligase	165918	Q8IYW5	RN168_HUMAN	Pfam-B_30754 PB030754 528-566, zf-C3HC4_2 PF13923 16-54	Rnf168	1917488	Q80XJ2	RN168_MOUSE	RNF	RING-type (C3HC4) zinc fingers	Histone modification write	Histone ubiquitination	22980979	#	histone	H2AK13, H2AK15, H2AXK13, H2AXK15	H2AK13ub, H2AK15ub, H2AXK13ub, H2AXK15ub	#	22980979	RNF8 and RNF168 targets histone H2A and H2AX. RNF8 is the first ligase recruited to the damage site, and RNF168 follows RNF8-dependent ubiquitination. This suggests that RNF8 initiates H2A/H2AX ubiquitination with K63-linked ubiquitin chains and RNF168 extends them. RNF8 is inactive toward nucleosomal H2A, whereas RNF168 catalyzes the monoubiquitination of the histones specifically on K13-15.
509	RNF2	#	10061	ring finger protein 2	6045	Q99496	RING2_HUMAN	zf-C3HC4 PF00097 51-90	Rnf2	1101759	Q9CQJ4	RING2_MOUSE	RNF	RING-type (C3HC4) zinc fingers	Histone modification write	Histone ubiquitination	16943429	PRC1, BCOR, RING2-L3MBTL2, RING2-FBRS, CHD8, MLL2/3, MLL4/WBP7	histone	H2AK119	H2AK119ub	#	16943429	RNF2 is the only BCOR complex PcG protein with a known enzymatic activity: an E3 ligase for the histone protein H2A (12, 78). Ub-H2A is thought to be involved in maintaining a repressed chromatin state.
510	RNF20	#	10062	ring finger protein 20, E3 ubiquitin protein ligase	56254	Q5VTR2	BRE1A_HUMAN	Pfam-B_13436 PB013436 97-179, Pfam-B_14933 PB014933 35-95, Pfam-B_6844 PB006844 735-892, zf-C3HC4 PF00097 922-960	Rnf20	1925927	Q5DTM8	BRE1A_MOUSE	RNF	RING-type (C3HC4) zinc fingers	Histone modification write	Histone ubiquitination	16307923	#	histone	H2BK120	H2BK120ub1	#	16307923	Two copies each of the E3 ligases RNF20 and RNF40 are present in the same complex catalyzing histone H2B-K120 monoubiquitination. The complex that catalyzes histone H2A-K119 monoubiquitination also contains two E3 ligases, Ring1 and Ring2.
511	RNF40	#	16867	ring finger protein 40, E3 ubiquitin protein ligase	9810	O75150	BRE1B_HUMAN	Pfam-B_21314 PB021314 191-299, Pfam-B_9159 PB009159 1-189, zf-C3HC4 PF00097 948-986	Rnf40	2142048	Q3U319	BRE1B_MOUSE	RNF	RING-type (C3HC4) zinc fingers	Histone modification write cofactor	Histone ubiquitination	16307923	#	histone	H2BK121	H2BK120ub2	#	16307923	Two copies each of the E3 ligases RNF20 and RNF40 are present in the same complex catalyzing histone H2B-K120 monoubiquitination. The complex that catalyzes histone H2A-K119 monoubiquitination also contains two E3 ligases, Ring1 and Ring2.
512	RNF8	#	10071	ring finger protein 8, E3 ubiquitin protein ligase	9025	O76064	RNF8_HUMAN	FHA PF00498 38-109, zf-RING_2 PF13639 401-441	Rnf8	1929069	Q8VC56	RNF8_MOUSE	RNF	RING-type (C3HC4) zinc fingers	Histone modification write	Histone ubiquitination	22980979	#	histone	H2AK63, H2AXK63, H2AK48, H2AXK48	H2AK63ub, H2AXK63ub, H2AK48ub, H2AXK48ub	#	22980979	Ubiquitin-dependent signaling during the DNA damage response (DDR) to double-strand breaks (DSBs) is initiated by two E3 ligases, RNF8 and RNF168, targeting histone H2A and H2AX. RNF8 is the first ligase recruited to the damage site, and RNF168 follows RNF8-dependent ubiquitination. This suggests that RNF8 initiates H2A/H2AX ubiquitination with K63-linked ubiquitin chains and RNF168 extends them.
513	RPS6KA3	#	10432	ribosomal protein S6 kinase, 90kDa, polypeptide 3	6197	P51812	KS6A3_HUMAN	Pkinase PF00069 68-327 422-679, Pkinase_C PF00433 349-389	Rps6ka3	104557	P18654	KS6A3_MOUSE	#	#	Histone modification write cofactor	Histone phosphorylation	10436156	#	histone	H3S10	H3S10ph	#	10436156	Is required for EGF-stimulated phosphorylation of CREB1 and histone H3 at 'Ser-10', which results in the subsequent transcriptional activation of several immediate-early genes.
514	RPS6KA4	#	10433	ribosomal protein S6 kinase, 90kDa, polypeptide 4	8986	O75676	KS6A4_HUMAN	Pkinase PF00069 33-301 413-674, Pkinase_C PF00433 321-365	Rps6ka4	1930076	Q9Z2B9	KS6A4_MOUSE	#	#	Histone modification write	Histone phosphorylation	12773393	#	histone	H3S10, H3S28	H3S10ph, H3S28ph	#	12773393	The MSKs, particularly MSK2=RPS6KA4, but not RSK2, are the major histone H3 and HMG-14 kinases.
515	RPS6KA5	#	10434	ribosomal protein S6 kinase, 90kDa, polypeptide 5	9252	O75582	KS6A5_HUMAN	Pkinase PF00069 49-318 427-687, Pkinase_C PF00433 338-381	Rps6ka5	1920336	Q8C050	KS6A5_MOUSE	#	#	Histone modification write	Histone phosphorylation	12773393	#	histone	H2AS1, H3S10, H3S28	H2AS1ph, H3S10ph, H3S28ph	#	12773393	The MSKs=(RPS6KA4, RPS6KA5), particularly MSK2, but not RSK2, are the major histone H3 and HMG-14 kinases.
516	RRP8	New	29030	ribosomal RNA processing 8, methyltransferase, homolog (yeast)	23378	O43159	RRP8_HUMAN	Methyltransf_8 PF05148 237-456	Rrp8	1914251	Q9DB85	RRP8_MOUSE	#	#	Histone modification cofactor	#	18485871	eNoSc	histone	H3ac	H3K9me2	#	#	A component of the eNoSC complex, that mediates silencing of rDNA by recruiting histone-modifying enzymes, leading to histone H3 deacetylation followed by dimethylation of H3 at 'Lys-9' (H3K9me2) by SUV39H1 and the formation of silent chromatin in the rDNA locus.
517	RSF1	#	18118	remodeling and spacing factor 1	51773	Q96T23	RSF1_HUMAN	PHD PF00628 893-941, WHIM1 PF15612 98-148, WHIM2 PF15613 150-182, WHIM3 PF15614 188-409	Rsf1	2682305	#	#	PHF	Zinc fingers, PHD-type	Histone modification read	#	12972596	RSF	histone	#	#	#	12972596	Recombinant RSF complex coimmunoprecipitates with core histones, and Rsf-1 alone also interacts with core histones.
518	RUVBL1	#	10474	RuvB-like AAA ATPase 1	8607	Q9Y265	RUVB1_HUMAN	TIP49 PF06068 14-416	Ruvbl1	1928760	P60122	RUVB1_MOUSE	INO80, AATP	INO80 complex subunits, ATPases / AAA-type	Chromatin remodeling, Histone modification write	Histone phosphorylation	14695187	Ino80, SWR, NuA4, NuA4-related complex, CHD8, MLL2/3, MLL4/WBP7, SRCAP	chromatin	#	#	#	14695187	The ability of TIP49=RUVBL1 to inhibit ITF-2 gene expression has been linked to decreased acetylation of histones in the vicinity of the TCF-binding sites in the ITF-2 promoter region. It has been suggested that TIP49 is an important cofactor in beta-catenin/TCF gene regulation in normal and neoplastic cells, likely functioning in chromatin remodeling.
519	RUVBL2	#	10475	RuvB-like AAA ATPase 2	10856	Q9Y230	RUVB2_HUMAN	TIP49 PF06068 21-412	Ruvbl2	1342299	Q9WTM5	RUVB2_MOUSE	INO80, AATP	INO80 complex subunits, ATPases / AAA-type	Chromatin remodeling cofactor	#	18026119	Ino80, SWR, NuA4, NuA4-related complex, CHD8, MLL2/3, MLL4/WBP7, SRCAP	chromatin	#	#	#	18026119	The seven human INO80 complex components include TIP49A and TIP49B (previously identified as ‘RuvB-like’ proteins, and labeled RUVBL1 and RUVBL2).
520	RYBP	#	10480	RING1 and YY1 binding protein	23429	Q8N488	RYBP_HUMAN	Pfam-B_18067 PB018067 49-226, zf-RanBP PF00641 22-48	Rybp	1929059	Q8CCI5	RYBP_MOUSE	#	#	Polycomb group (PcG) protein	#	19098711	BCOR, RING2-L3MBTL2, RING2-FBRS	#	#	#	#	19098711	RYBP (RING1- and YY1-binding protein), a member of the polycomb group (PcG), interacts with MDM2 and decreases MDM2-mediated p53 ubiquitination, leading to stabilization of p53 and an increase in p53 activity.
521	SAFB	New	10520	scaffold attachment factor B	6294	Q15424	SAFB1_HUMAN	Pfam-B_12198 PB012198 66-89, RRM_6 PF14259 409-478, SAP PF02037 31-65	Safb	2146974	D3YXK2	SAFB1_MOUSE	RBM	RNA binding motif (RRM) containing	Chromatin remodeling	#	24055346	#	chromatin	#	#	#	#	The chromatine scaffold protein, a component of the DNA damage response cooperating with histone acetylation to allow for efficient γH2AX spreading.
522	SAP130	#	29813	Sin3A-associated protein, 130kDa	79595	Q9H0E3	SP130_HUMAN	Pfam-B_10398 PB010398 431-719, Pfam-B_13351 PB013351 101-249, Pfam-B_17122 PB017122 781-837, Pfam-B_18714 PB018714 721-779, Pfam-B_237 PB000237 949-984	Sap130	1919782	Q8BIH0	SP130_MOUSE	#	#	Histone modification erase cofactor	Histone acetylation	12724404	#	histone	#	#	#	12724404	SAP130 has a repression domain at its C terminus that interacts with the mSin3A-HDAC complex and an N-terminal domain that probably mediates an interaction with a transcriptional activator.
523	SAP18	#	10530	Sin3A-associated protein, 18kDa	10284	O00422	SAP18_HUMAN	SAP18 PF06487 16-137	Sap18	1277978	O55128	SAP18_MOUSE	#	#	Histone modification erase cofactor	Histone acetylation	9150135	mSin3A	histone	#	#	#	9150135	SAP18 Interacts with mSin3 and enhances the ability of mSin3-mediated repression of transcription.
524	SAP25	#	41908	Sin3A-associated protein, 25kDa	100316904	Q8TEE9	SAP25_HUMAN	SAP25 PF15476 1-199	Sap25	3802945	Q1EHW4	SAP25_MOUSE	#	#	Histone modification erase cofactor	Histone acetylation	16449650	#	histone	#	#	#	16449650	SAP25 binds to the PAH1 domain of mSin3A, associates with the mSin3A-HDAC complex in vivo, and represses transcription when tethered to DNA. SAP25 is required for mSin3A-mediated, but not N-CoR-mediated, repression.
525	SAP30	#	10532	Sin3A-associated protein, 30kDa	8819	O75446	SAP30_HUMAN	SAP30_Sin3_bdg PF13867 153-205, zf-SAP30 PF13866 56-134	Sap30	1929129	O88574	SAP30_MOUSE	#	#	Histone modification erase cofactor	Histone acetylation	9651585	mSin3A, mSin3A-like complex	histone	#	#	#	9651585	The human SAP30 complex is active in deacetylating core histone octamers.
526	SAP30L	#	25663	SAP30-like	79685	Q9HAJ7	SP30L_HUMAN	SAP30_Sin3_bdg PF13867 114-166, zf-SAP30 PF13866 18-95	Sap30l	1354709	Q5SQF8	SP30L_MOUSE	#	#	Histone modification erase cofactor	Histone acetylation	16820529	#	histone	#	#	#	16820529	SAP30L induces transcriptional repression, possibly via recruitment of Sin3A and histone deacetylases. A functional nucleolar localization signal in SAP30L means that SAP30L and SAP30 are able to target Sin3A to the nucleolus.
527	SATB1	New	10541	SATB homeobox 1	6304	Q01826	SATB1_HUMAN	CUT PF02376 362-448 485-571, Homeobox PF00046 645-702, Pfam-B_9146 PB009146 141-299	Satb1	105084	Q60611	SATB1_MOUSE	CUT	Homeoboxes / CUT class	Chromatin remodeling cofactor	#	15713622, 24055346, 12374985, 12374985, 24055346	#	chromatin	#	#	#	#	Acts as a docking site for several chromatin remodeling enzymes and also by recruiting corepressors (HDACs) or coactivators (HATs) directly to promoters and enhancers. Forms chromatin loops. SATB1 also targets ACF1 and ISWI, subunits of CHRAC and ACF nucleosome mobilizing complexes. SAFB1 is a component of the DNA damage response and shows that SAFB1 cooperates with histone acetylation to allow f…
528	SATB2	New	21637	SATB homeobox 2	23314	Q9UPW6	SATB2_HUMAN	CUT PF02376 352-437 474-560, Homeobox PF00046 615-672, Pfam-B_8103 PB008103 1-268	Satb2	2679336	Q8VI24	SATB2_MOUSE	CUT	Homeoboxes / CUT class	Chromatin remodeling cofactor	#	18255031	#	chromatin	#	#	#	#	Cromatin remodeling in mouse. UniProt: Acts as a docking site for several chromatin remodeling enzymes and also by recruiting corepressors (HDACs) or coactivators (HATs) directly to promoters and enhancers.
529	SCMH1	#	19003	sex comb on midleg homolog 1 (Drosophila)	22955	Q96GD3	SCMH1_HUMAN	DUF3588 PF12140 355-469, MBT PF02820 62-134 171-239, SAM_1 PF00536 591-656	Scmh1	1352762	Q8K214	SCMH1_MOUSE	SAMD	Sterile alpha motif (SAM) domain containing	Polycomb group (PcG) protein	#	23356856	PRC1	#	#	#	#	23356856	SCMH1 is part of a polycomb group complex 1 (PcG1) involved in transcriptional silencing and proteosomal degradation for the Geminin protein, important for regulation of replication and maintenance of undifferentiated states.
530	SCML2	#	10581	sex comb on midleg-like 2 (Drosophila)	10389	Q9UQR0	SCML2_HUMAN	DUF3588 PF12140 353-468, MBT PF02820 67-139 176-244, SAM_1 PF00536 629-695	#	#	#	#	SAMD	Sterile alpha motif (SAM) domain containing	Polycomb group (PcG) protein	#	24727478	PRC1	#	#	#	#	24727478	Scml2 is a member of the Polycomb group of proteins involved in epigenetic gene silencing. Human Scml2 is a part of a multisubunit protein complex, PRC1 (Polycomb repressive complex 1), which is responsible for maintenance of gene repression, prevention of chromatin remodeling, preservation of the "stemness" of the cell, and cell differentiation.
531	SCML4	#	21397	sex comb on midleg-like 4 (Drosophila)	256380	Q8N228	SCML4_HUMAN	DUF3588 PF12140 92-208, SAM_1 PF00536 344-410	Scml4	2446140	Q80VG1	SCML4_MOUSE	SAMD	Sterile alpha motif (SAM) domain containing	Polycomb group (PcG) protein	#	#	#	#	#	#	#	#	Putative Polycomb group (PcG) protein. PcG proteins act by forming multiprotein complexes, which are required to maintain the transcriptionally repressive state of homeotic genes throughout development. (Annotated by similarity.)
532	SENP1	#	17927	SUMO1/sentrin specific peptidase 1	29843	Q9P0U3	SENP1_HUMAN	Peptidase_C48 PF02902 464-642, Pfam-B_2161 PB002161 1-189, Pfam-B_34931 PB034931 191-249	Senp1	2445054	P59110	SENP1_MOUSE	#	#	Histone modification erase cofactor	Histone sumoylation	15199155	#	histone	H4	#	#	15199155	SENP1 enhances androgen receptor-dependent transcription through desumoylation of histone deacetylase 1.
533	SENP3	#	17862	SUMO1/sentrin/SMT3 specific peptidase 3	26168	Q9H4L4	SENP3_HUMAN	Peptidase_C48 PF02902 400-572, Pfam-B_2161 PB002161 1-349	Senp3	2158736	Q9EP97	SENP3_MOUSE	#	#	Histone modification erase, Histone modification write cofactor	Histone sumoylation, Histone acetylation	#	CHD8, MLL2/3, MLL4/WBP7	histone	H3	H3ac	#	18850004	Facultative member of the MLL1/MLL complex (UniProt).
534	SET	New	10760	SET nuclear proto-oncogene	6418	Q01105	SET_HUMAN	NAP PF00956 42-237	Set	1860267	Q9EQU5	SET_MOUSE	#	#	Histone modification	#	17320507	#	histone	#	#	#	#	Classified as histone-modifying enzymes in paper.
535	SETD1A	#	29010	SET domain containing 1A	9739	O15047	SET1A_HUMAN	N-SET PF11764 1418-1558, Pfam-B_24657 PB024657 752-1010, Pfam-B_24930 PB024930 331-410, Pfam-B_41492 PB041492 622-680, RRM_1 PF00076 99-166, SET PF00856 1579-1685	Setd1a	2446244	#	#	KMT, RBM	Chromatin-modifying enzymes / K-methyltransferases, RNA binding motif (RRM) containing	Histone modification write	Histone methylation	17355966	COMPASS	histone	H3K4	H3K4me	#	17355966	The CFP1 complex contains human homologues of the COMPASS complex, including Set1A=SETD1A, Wdr5, Ash2, Rbbp5, and Wdr82 (previously denoted hSwd2). The human Set1A-CFP1 complex exhibits histone H3-Lys4 methyltransferase activity in vitro.
536	SETD1B	#	29187	SET domain containing 1B	23067	Q9UPS6	SET1B_HUMAN	N-SET PF11764 1629-1774, Pfam-B_1367 PB001367 1017-1148, Pfam-B_14013 PB014013 887-1015, RRM_1 PF00076 108-175, SET PF00856 1795-1901	Setd1b	2652820	Q8CFT2	SET1B_MOUSE	KMT, RBM	Chromatin-modifying enzymes / K-methyltransferases, RNA binding motif (RRM) containing	Histone modification write	Histone methylation	17355966	COMPASS	histone	H3K4	H3K4me	#	17355966	The extensive homology between Set1A and Set1B=SETD1B, particularly throughout the SET domain, suggests that Set1B functions as a histone methyltransferase.
537	SETD2	#	18420	SET domain containing 2	29072	Q9BYW2	SETD2_HUMAN	Pfam-B_18604 PB018604 305-521, Pfam-B_22486 PB022486 541-599, Pfam-B_2796 PB002796 2146-2339, Pfam-B_3607 PB003607 1826-2144, Pfam-B_67824 PB067824 31-77, SET PF00856 1561-1667, SRI PF08236 2465-2559, WW PF00397 2391-2420	Setd2	1918177	E9Q5F9	SETD2_MOUSE	KMT	Chromatin-modifying enzymes / K-methyltransferases	Histone modification write	Histone methylation	16118227	#	histone	H3K36me2	H3K36me3	#	16118227	HYPB HMTase=SETD2 may coordinate histone methylation and transcriptional regulation in mammals.
538	SETD3	#	20493	SET domain containing 3	84193	Q86TU7	SETD3_HUMAN	Rubis-subs-bind PF09273 343-475, SET PF00856 105-314	Setd3	1289184	Q91WC0	SETD3_MOUSE	#	#	Histone modification write	Histone methylation	#	#	histone	H3K36	H3K36me	#	#	Histone methyltransferase that methylates 'Lys-36' of histone H3 (H3K36me). H3 'Lys-36' methylation represents a specific tag for epigenetic transcriptional activation. (Annotated by similarity.)
539	SETD5	#	25566	SET domain containing 5	55209	Q9C0A6	SETD5_HUMAN	Pfam-B_7713 PB007713 700-789, SET PF00856 285-390	Setd5	1920145	Q5XJV7	SETD5_MOUSE	#	#	Histone modification write	Histone methylation	24680889	#	histone	#	#	#	24680889	Encoding methyltransferases regulating histone modification.
540	SETD6	#	26116	SET domain containing 6	79918	Q8TBK2	SETD6_HUMAN	Pfam-B_25912 PB025912 1-69, Rubis-subs-bind PF09273 329-465, SET PF00856 74-286	Setd6	1913333	Q9CWY3	SETD6_MOUSE	#	#	Chromatin remodeling, Histone modification write	Histone methylation	21131967	#	histone	#	#	#	21131967	SETD6 monomethylation of nuclear RelA at K310 attenuates NF-κB signaling by docking GLP (via its ankyrin repeats) at target genes to generate a silent chromatin state, effectively rendering chromatin-bound RelA inert. As deregulation of NF-κB is linked to pathologic inflammatory processes and cancer8 and SETD6 inhibits NF-κB signaling in diverse cell types, including primary human cells, SETD6 ma…
541	SETD7	#	30412	SET domain containing (lysine methyltransferase) 7	80854	Q8WTS6	SETD7_HUMAN	MORN PF02493 13-35 36-58 60-81 106-128, SET PF00856 227-336	Setd7	1920501	Q8VHL1	SETD7_MOUSE	KMT	Chromatin-modifying enzymes / K-methyltransferases	Histone modification write	Histone methylation	11779497	#	histone	H3K4	H3K4me1	#	11779497	SET7 methylates H3-K4 in vitro and in vivo. In addition, methylation of H3-K4 and H3-K9 inhibit each other. Furthermore, H3-K4 and H3-K9 methylation by SET7 and SUV39H1, respectively, have differential effects on subsequent histone acetylation by p300. May explain differential effects of H3-K4 and H3-K9 methylation on transcription.
542	SETD8	#	29489	SET domain containing (lysine methyltransferase) 8	387893	Q9NQR1	SETD8_HUMAN	SET PF00856 268-378	Setd8	1915206	Q2YDW7	SETD8_MOUSE	KMT	Chromatin-modifying enzymes / K-methyltransferases	Histone modification write	Histone methylation	12086618	#	histone	H4K20	H4K20me1	#	12086618	The encoding gene PR/SET07 =SETD8 of a human histone H4 lysine 20 methyltransferase.
543	SETDB1	#	10761	SET domain, bifurcated 1	9869	Q15047	SETB1_HUMAN	MBD PF01429 594-668, Pfam-B_23747 PB023747 365-520, Pfam-B_27578 PB027578 341-364, Pre-SET PF05033 681-795, SET PF00856 814-1266	Setdb1	1934229	O88974	SETB1_MOUSE	KMT, TDRD	Chromatin-modifying enzymes / K-methyltransferases, Tudor domain containing	Histone modification write	Histone methylation	11959841	#	histone	H3K9	H3K9me3	#	11959841	In vitro methylation of the N-terminal tail of histone H3 by SETDB1 is sufficient to enhance the binding of HP1 proteins, which requires both an intact chromodomain and chromoshadow domain.
544	SETDB2	#	20263	SET domain, bifurcated 2	83852	Q96T68	SETB2_HUMAN	MBD PF01429 160-232, Pre-SET PF05033 245-359, SET PF00856 378-694	Setdb2	2685139	Q8C267	SETB2_MOUSE	KMT	Chromatin-modifying enzymes / K-methyltransferases	Histone modification write	Histone methylation	20404330	#	histone	H3K9	H3K9me3	#	20404330	A member of the histone H3K9 methyltransferase family named CLLD8 (or SETDB2 or KMT1F).
545	SETMAR	#	10762	SET domain and mariner transposase fusion gene	6419	Q53H47	SETMR_HUMAN	HTH_Tnp_Tc3_2 PF01498 401-466, Pre-SET PF05033 16-118, SET PF00856 137-250, Transposase_1 PF01359 488-568	Setmar	1921979	Q80UJ9	SETMR_MOUSE	#	#	Histone modification write	Histone methylation	16332963	#	histone	H3K4, H3K36	H3K4me, H3K36me	#	16332963	Metnase =SETMAR that has a SET domain and a transposase/nuclease domain. Metnase methylates histone H3 lysines 4 and 36, which are associated with open chromatin. Metnase increases resistance to ionizing radiation and increases nonhomologous end-joining repair of DNA doublestrand breaks.
546	SF3B1	#	10768	splicing factor 3b, subunit 1, 155kDa	23451	O75533	SF3B1_HUMAN	Pfam-B_1720 PB001720 1099-1147, SF3b1 PF08920 282-457	Sf3b1	1932339	Q99NB9	SF3B1_MOUSE	#	#	RNA modification	#	23568491	B-WICH	RNA	#	#	#	23568491	Although the causative link between SF3B1 mutation and CLL pathogenesis remains unclear, several lines of evidence suggest SF3B1 mutation might be linked to genomic stability and epigenetic modification.
547	SF3B3	#	10770	splicing factor 3b, subunit 3, 130kDa	23450	Q15393	SF3B3_HUMAN	CPSF_A PF03178 863-1184, MMS1_N PF10433 76-597	Sf3b3	1289341	Q921M3	SF3B3_MOUSE	#	#	RNA modification	#	17643112	#	RNA	#	#	#	17643112	#
548	SFMBT1	#	20255	Scm-like with four mbt domains 1	51460	Q9UHJ3	SMBT1_HUMAN	DUF3588 PF12140 501-620, MBT PF02820 54-128 167-240 279-356 388-461, Pfam-B_19576 PB019576 672-751, SAM_1 PF00536 794-857	Sfmbt1	1859609	Q9JMD1	SMBT1_MOUSE	#	#	Polycomb group (PcG) protein	#	21423274	SCL	histone	H4K20	#	#	21423274	Table 1 in the reference.
549	SFMBT2	#	20256	Scm-like with four mbt domains 2	57713	Q5VUG0	SMBT2_HUMAN	DUF3588 PF12140 527-646, MBT PF02820 78-152 191-263 304-380 412-485, SAM_1 PF00536 822-885	Sfmbt2	2447794	Q5DTW2	SMBT2_MOUSE	SAMD	Sterile alpha motif (SAM) domain containing	Histone modification read, Polycomb group (PcG) protein, TF	TF repressor	23385818	#	histone, DNA	H3K9me2, H3K9me3, H3K27me3, H4K20me2, H4K20me3	H3, H4	#	23385818	SFMBT2 binds preferentially to methylated histone H3 and H4 that are associated with transcriptional repression. Occupancy of SFMBT2 coincide with enrichment of diand tri-methylated H3K9 and H4K20 as well as tri-methylated H3K27 at the HOXB13 gene promoter.
550	SFPQ	#	10774	splicing factor proline/glutamine-rich	6421	P23246	SFPQ_HUMAN	NOPS PF08075 444-495, RRM_1 PF00076 299-363 373-440	Sfpq	1918764	Q8VIJ6	SFPQ_MOUSE	RBM	RNA binding motif (RRM) containing	Chromatin remodeling cofactor, RNA modification, TF	TF repressor	22783022, 10858305, 8449401	#	DNA, RNA	#	#	#	22783022, 10858305, 8449401	Four components of the Sin3a transcriptional repressor complex: SAP130, SUDS3, SFPQ, and TGIF2. Since the RNA splicing factors do not have an endogenous DNA relaxation activity, topoisomerase I (Chromatin remodeller) gets stimulated by the interaction with the PSF= SFPQ/p54nrb heterodimer. PSF=SFPQ is an essential pre-mRNA splicing factor required early in spliceosome formation.
551	SHPRH	#	19336	SNF2 histone linker PHD RING helicase, E3 ubiquitin protein ligase	257218	Q149N8	SHPRH_HUMAN	Helicase_C PF00271 1545-1622, Linker_histone PF00538 438-512, Pfam-B_11163 PB011163 1-248, SNF2_N PF00176 307-987, zf-C3HC4_2 PF13923 1432-1478	Shprh	1917581	Q7TPQ3	SHPRH_MOUSE	RNF	RING-type (C3HC4) zinc fingers	Histone modification write cofactor	Histone ubiquitination	17130289	#	histone	#	#	#	17130289	SHPRH associates with PCNA, RAD18, and the ubiquitin-conjugating enzyme UBC13 (E2) and promotes methyl methanesulfonate (MMS)-induced PCNA polyubiquitination.
552	SIN3A	#	19353	SIN3 transcription regulator family member A	25942	Q96ST3	SIN3A_HUMAN	PAH PF02671 141-187 322-381 477-523, Pfam-B_10250 PB010250 1-99, Pfam-B_10714 PB010714 1098-1128, Pfam-B_8471 PB008471 1055-1090, Sin3_corepress PF08295 550-650	Sin3a	107157	Q60520	SIN3A_MOUSE	#	#	Histone modification erase cofactor, TF	Histone acetylation, TF activator, TF repressor	12670868	SWI/SNF_Brg1(I), SWI/SNF_Brm, mSin3A, mSin3A-like complex	histone, DNA	DNA motif	#	#	12670868	Human Sin3 deacetylase and trithorax-related Set1/Ash2 histone H3-K4 methyltransferase are tethered together selectively by the cell-proliferation factor HCF-1.
553	SIN3B	#	19354	SIN3 transcription regulator family member B	23309	O75182	SIN3B_HUMAN	PAH PF02671 59-105 180-236 321-367, Sin3_corepress PF08295 393-448 450-525	Sin3b	107158	Q62141	SIN3B_MOUSE	#	#	Histone modification erase cofactor, TF	Histone acetylation, TF repressor	12670868	mSin3A	histone, DNA	DNA motif	#	#	12670868	Human Sin3 deacetylase and trithorax-related Set1/Ash2 histone H3-K4 methyltransferase are tethered together selectively by the cell-proliferation factor HCF-1.
554	SIRT1	#	14929	sirtuin 1	23411	Q96EB6	SIR1_HUMAN	Pfam-B_28511 PB028511 1-109, Pfam-B_5913 PB005913 111-189, Pfam-B_8042 PB008042 611-745, SIR2 PF02146 261-447	Sirt1	2135607	Q923E4	SIR1_MOUSE	#	#	Histone modification erase, Histone modification write cofactor	Histone acetylation, Histone methylation	15469825	eNoSc	histone	H1K26ac, H3K9ac, H4K16ac	H1K26, H3K9, H4K16	#	15469825	SirT1 deacetylates histone polypeptides with a preference for histone H4 lysine 16 (H4-K16Ac) and H3 lysine 9 (H3-K9Ac) in vitro.
555	SIRT2	#	10886	sirtuin 2	22933	Q8IXJ6	SIR2_HUMAN	SIR2 PF02146 84-268	Sirt2	1927664	Q8VDQ8	SIR2_MOUSE	#	#	Histone modification erase, Histone modification write cofactor	Histone acetylation, Histone methylation	11427894	#	histone	H3K18ac, H3K56ac, H4K16ac, H4K20me1	H3K18, H3K56, H4K16, H4K20me2, H4K20me3	#	11427894	Sir2 =SIRT2 is an NAD-dependent histone deacetylase that mediates transcriptional silencing at mating-type loci, telomeres and ribosomal gene clusters.
556	SIRT6	#	14934	sirtuin 6	51548	Q8N6T7	SIR6_HUMAN	SIR2 PF02146 52-89 80-221	Sirt6	1354161	P59941	SIR6_MOUSE	#	#	Histone modification erase	Histone acetylation	18337721	#	histone	H3K9ac, H3K56ac	H3K9, H3K56	#	18337721	The human SIRT6 protein is an NAD+-dependent, histone H3 lysine 9 (H3K9) deacetylase that modulates telomeric chromatin. SIRT6 associates specifically with telomeres, and SIRT6 depletion leads to telomere dysfunction with end-to-end chromosomal fusions and premature cellular senescence.
557	SIRT7	#	14935	sirtuin 7	51547	Q9NRC8	SIR7_HUMAN	SIR2 PF02146 133-275	Sirt7	2385849	Q8BKJ9	SIR7_MOUSE	#	#	Histone modification erase	Histone acetylation	22722849	B-WICH	histone	H3K18ac	H3K18	#	22722849	Genome-wide binding studies reveal that SIRT7 binds to promoters of a specific set of gene targets, where it deacetylates H3K18Ac and promotes transcriptional repression.
558	SKP1	#	10899	S-phase kinase-associated protein 1	6500	P63208	SKP1_HUMAN	Skp1 PF01466 85-162, Skp1_POZ PF03931 2-67	Akp1a	103575	Q9WTX5	SKP1_MOUSE	#	#	Histone modification write cofactor	Histone ubiquitination	16943429	BCOR	histone	#	#	#	16943429	The proteins in the BCOR complex include the PcG and PcG-associated proteins NSPC1, RING1, RNF2, and RYBP as well as components of an SCF ubiquitin ligase, SKP1, and FBXL10. BCOR recruits a unique combination of enzymatic activities to chromatin targets: a PcG E3 ubiquitin ligase for histone H2A, a demethylase for histone H3 K36, and an SCF E3 ubiquitin ligase.
559	SMARCA1	#	11097	SWI/SNF related, matrix associated, actin dependent regulator of chromatin, subfamily a, member 1	6594	P28370	SMCA1_HUMAN	DBINO PF13892 42-119, HAND PF09110 758-856, Helicase_C PF00271 520-612, SLIDE PF09111 912-1028, SNF2_N PF00176 186-466	Smarca1	1935127	Q6PGB8	SMCA1_MOUSE	#	#	Chromatin remodeling, Histone modification erase	Histone acetylation	15310751	NuRF, CERF, CERF	chromatin	#	#	#	15310751	Mammalian genomes encode two imitation switch family chromatin remodeling proteins, SNF2H and SNF2L =SMARCA1.
560	SMARCA2	#	11098	SWI/SNF related, matrix associated, actin dependent regulator of chromatin, subfamily a, member 2	6595	P51531	SMCA2_HUMAN	BRK PF07533 588-633, Bromodomain PF00439 1411-1493, HSA PF07529 436-508, Helicase_C PF00271 1084-1164, Pfam-B_17897 PB017897 1369-1398, Pfam-B_2366 PB002366 333-414, QLQ PF08880 172-208, SNF2_N PF00176 727-1022, SnAC PF14619 1257-1326	Smarca2	99603	Q6DIC0	SMCA2_MOUSE	#	#	Histone modification read, TF	TF activator	22464331	BAF, nBAF, npBAF, WINAC, bBAF, SWI/SNF BRM-BRG1	histone, DNA	H3, DNA motif	#	#	22464331	Fig. 5 in the reference.
561	SMARCA4	#	11100	SWI/SNF related, matrix associated, actin dependent regulator of chromatin, subfamily a, member 4	6597	P51532	SMCA4_HUMAN	BRK PF07533 610-655, Bromodomain PF00439 1462-1551, HSA PF07529 460-532, Helicase_C PF00271 1114-1194, QLQ PF08880 170-206, SNF2_N PF00176 757-1052, SnAC PF14619 1321-1389	Smarca4	88192	Q3TKT4	SMCA4_MOUSE	#	#	Histone modification read, TF	TF activator	17582821	BAF, nBAF, npBAF, PBAF, SWI/SNF_Brg1(I), SWI/SNF_Brg1(II), SWI/SNF_Brm, SWI/SNF-like_EPAFa, WINAC, SWI/SNF-like EPAFB, bBAF, SWI/SNF BRM-BRG1, CREST-BRG1	histone	H3, H4	#	#	17582821	The BRG1 =SMARCA4 bromodomain exhibits binding, albeit weak, to acetylated peptides that are derived from histones H3 and H4.
562	SMARCA5	#	11101	SWI/SNF related, matrix associated, actin dependent regulator of chromatin, subfamily a, member 5	8467	O60264	SMCA5_HUMAN	DBINO PF13892 58-116, HAND PF09110 743-841, Helicase_C PF00271 517-597, Pfam-B_36230 PB036230 1-39, SLIDE PF09111 897-1013, SNF2_N PF00176 183-463	Smarca5	1935129	Q91ZW3	SMCA5_MOUSE	#	#	Chromatin remodeling	#	10880450	ACF, B-WICH, RSF, CHRAC, NoRC	chromatin	#	#	#	10880450	The DNA-binding properties of the p15–p17 complex are possibly relevant for incorporation of p15–p17 into chromatin, aided by the nucleosome remodeling activity of hSNF2H =SMARCA5 plus hACF1.
563	SMARCAD1	#	18398	SWI/SNF-related, matrix-associated actin-dependent regulator of chromatin, subfamily a, containing DEAD/H box 1	56916	Q9H4L7	SMRCD_HUMAN	Helicase_C PF00271 888-967, Pfam-B_295 PB000295 41-308, SNF2_N PF00176 500-788	Smarcad1	95453	Q04692	SMRCD_MOUSE	#	#	Chromatin remodeling	#	22960744	#	chromatin	#	#	#	22960744	The yeast Saccharomyces cerevisiae Fun30 protein and its human counterpart SMARCAD1, two ATP-dependent chromatin remodellers of the Snf2 ATPase family, are directly involved in the DSB response.
564	SMARCAL1	#	11102	SWI/SNF related, matrix associated, actin dependent regulator of chromatin, subfamily a-like 1	50485	Q9NZC9	SMAL1_HUMAN	HARP PF07443 248-302 343-397, Helicase_C PF00271 743-822, Pfam-B_7889 PB007889 1-159, SNF2_N PF00176 434-716	Smarcal1	1859183	Q8BJL0	SMAL1_MOUSE	#	#	Chromatin remodeling	#	11799392	#	chromatin	#	#	#	11799392	The unique constellation of findings constituting SIOD indicates that SMARCAL1 regulates the transcriptional activity of a particular subset of genes through chromatin remodeling during both development and later life.
565	SMARCB1	#	11103	SWI/SNF related, matrix associated, actin dependent regulator of chromatin, subfamily b, member 1	6598	Q12824	SNF5_HUMAN	Pfam-B_9879 PB009879 2-146, SNF5 PF04855 178-373	Smarcb1	1328366	Q9Z0H3	SNF5_MOUSE	#	#	Histone modification read	#	21423274	BAF, nBAF, npBAF, PBAF, SWI/SNF_Brg1(I), SWI/SNF_Brg1(II), SWI/SNF_Brm, SWI/SNF-like_EPAFa, WINAC, SWI/SNF-like EPAFB, bBAF, SWI/SNF BRM-BRG1	histone	H3K56	#	#	21423274	Table 1 in the reference (SMARCB1 =Snf5)
566	SMARCC1	#	11104	SWI/SNF related, matrix associated, actin dependent regulator of chromatin, subfamily c, member 1	6599	Q92922	SMRC1_HUMAN	Myb_DNA-binding PF00249 620-665, SWIRM PF04433 449-537	Smarcc1	1203524	P97496	SMRC1_MOUSE	#	#	Chromatin remodeling cofactor	#	10078207	BAF, nBAF, npBAF, PBAF, SWI/SNF_Brg1(I), SWI/SNF_Brg1(II), SWI/SNF_Brm, SWI/SNF-like_EPAFa, WINAC, SWI/SNF-like EPAFB, bBAF, SWI/SNF BRM-BRG1	chromatin	#	#	#	10078207	The addition of INI1, BAF155 =SMARCC1, and BAF170 to BRG1 increases remodeling activity to a level comparable to that of the whole hSWI/SNF complex.
567	SMARCC2	#	11105	SWI/SNF related, matrix associated, actin dependent regulator of chromatin, subfamily c, member 2	6601	Q8TAQ2	SMRC2_HUMAN	Myb_DNA-binding PF00249 598-643, Pfam-B_1849 PB001849 1-168, SWIRM PF04433 424-512	Smarcc2	1915344	Q6PDG5	SMRC2_MOUSE	#	#	Chromatin remodeling cofactor	#	10078207	BAF, nBAF, npBAF, PBAF, SWI/SNF_Brg1(I), SWI/SNF_Brg1(II), SWI/SNF_Brm, SWI/SNF-like_EPAFa, WINAC, SWI/SNF-like EPAFB, bBAF, SWI/SNF BRM-BRG1	chromatin	#	#	#	10078207	The addition of INI1, BAF155, and BAF170 =SMARCC2 to BRG1 increases remodeling activity to a level comparable to that of the whole hSWI/SNF complex.
568	SMARCD1	#	11106	SWI/SNF related, matrix associated, actin dependent regulator of chromatin, subfamily d, member 1	6602	Q96GM5	SMRD1_HUMAN	Pfam-B_13759 PB013759 1-79, Pfam-B_3130 PB003130 378-473, SWIB PF02201 291-366	Smarcd1	1933623	Q61466	SMRD1_MOUSE	#	#	Chromatin remodeling	#	12917342	BAF, nBAF, npBAF, PBAF, SWI/SNF_Brg1(I), SWI/SNF_Brm, SWI/SNF-like_EPAFa, WINAC, SWI/SNF-like EPAFB, SWI/SNF BRM-BRG1	chromatin	#	#	#	12917342	BAF60a =SMARCD1 possesses at least two interaction surfaces, one for GR and BRG1 and a second for BAF155 and BAF170. A GR mutant, GR(R488Q), that fails to interact with BAF60a=SMARCD1 in vitro has reduced chromatin-remodeling activity and reduced transcriptional activity from the promoter assembled as chromatin in vivo.
569	SMARCD2	#	11107	SWI/SNF related, matrix associated, actin dependent regulator of chromatin, subfamily d, member 2	6603	Q92925	SMRD2_HUMAN	Pfam-B_13705 PB013705 420-516, Pfam-B_7929 PB007929 141-287, SWIB PF02201 307-382	Smarcd2	1933621	Q99JR8	SMRD2_MOUSE	#	#	Chromatin remodeling cofactor	#	20148946	BAF, PBAF, SWI/SNF_Brg1(I), SWI/SNF_Brm, SWI/SNF-like EPAFB, bBAF, SWI/SNF BRM-BRG1	chromatin	#	#	#	20148946	The SWI/SNF chromatin remodeling complexes are important regulators of transcription; they consist of large multisubunit assemblies containing either Brm or Brg1 as the catalytic ATPase subunit and a variable subset of approximately 10 Brg/Brm-associated factors (BAF). Among these factors, BAF60 proteins (BAF60a, BAF60b=SMARCD2 or BAF60c), which are found in most complexes, are thought to bridge …
570	SMARCD3	#	11108	SWI/SNF related, matrix associated, actin dependent regulator of chromatin, subfamily d, member 3	6604	Q6STE5	SMRD3_HUMAN	Pfam-B_18257 PB018257 7-73, Pfam-B_3130 PB003130 346-441, SWIB PF02201 259-334	Smarcd3	1914243	Q6P9Z1	SMRD3_MOUSE	#	#	Chromatin remodeling cofactor	#	20148946	BAF, nBAF, npBAF, PBAF, SWI/SNF_Brg1(I), SWI/SNF_Brm, SWI/SNF BRM-BRG1	chromatin	#	#	#	20148946	The SWI/SNF chromatin remodeling complexes are important regulators of transcription; they consist of large multisubunit assemblies containing either Brm or Brg1 as the catalytic ATPase subunit and a variable subset of approximately 10 Brg/Brm-associated factors (BAF). Among these factors, BAF60 proteins (BAF60a, BAF60b or BAF60c=SMARCD3), which are found in most complexes, are thought to bridge …
571	SMARCE1	#	11109	SWI/SNF related, matrix associated, actin dependent regulator of chromatin, subfamily e, member 1	6605	Q969G3	SMCE1_HUMAN	HMG_box PF00505 66-134, Pfam-B_14199 PB014199 371-409	Smarce1	1927347	O54941	SMCE1_MOUSE	#	#	Chromatin remodeling cofactor	#	12672490	BAF, nBAF, npBAF, PBAF, SWI/SNF_Brg1(I), SWI/SNF_Brg1(II), SWI/SNF_Brm, SWI/SNF-like_EPAFa, WINAC, SWI/SNF-like EPAFB, bBAF	chromatin	#	#	#	12672490	In addition to Swi2/Snf2 proteins, there is evidence that other core components are required for chromatin-remodeling activity. More recently, two additional human Swi/Snf members, BAF57 =SMARCE1 and BAF60a, have been shown to interact directly with regulatory proteins.
572	SMEK1	New	20219	SMEK homolog 1, suppressor of mek1 (Dictyostelium)	55671	Q6IN85	P4R3A_HUMAN	Pfam-B_1700 PB001700 381-501, Pfam-B_334 PB000334 506-611, SMK-1 PF04802 164-357	Smek1	1915984	Q6P2K6	P4R3A_MOUSE	#	#	Histone modification erase cofactor	Histone phosphorylation	18614045	PPP4C-PPP4R2-PPP4R3A	histone	H2AFX	#	#	#	Member of PPP4C-PPP4R2-PPP4R3A PP4 complex which specifically dephosphorylates H2AFX phosphorylated on 'Ser-140' (gamma-H2AFX).
573	SMEK2	New	29267	SMEK homolog 2, suppressor of mek1 (Dictyostelium)	57223	Q5MIZ7	P4R3B_HUMAN	Pfam-B_2986 PB002986 536-638, SMK-1 PF04802 166-359	Smek2	2144474	Q922R5	P4R3B_MOUSE	#	#	Histone modification erase cofactor	Histone phosphorylation	18614045	#	histone	H2AFX	#	#	#	Member of PPP4C-PPP4R2-PPP4R3B complex which dephosphorylates H2AFX.
574	SMYD1	New	20986	SET and MYND domain containing 1	150572	Q8NB12	SMYD1_HUMAN	SET PF00856 18-253, zf-MYND PF01753 52-90	Smyd1	104790	P97443	SMYD1_MOUSE	ZMYND, KMT	Zinc fingers, MYND-type, "Chromatin-modifying enzymes / K-methyltransferases"	Histone modification write	Histone methylation	22498752	#	histone	H3K4	H3K4me	#	#	SMYD1 methylates histone H3 at Lys-4 (H3K4me), according to UniProt.
575	SMYD2	#	20982	SET and MYND domain containing 2	56950	Q9NRG4	SMYD2_HUMAN	SET PF00856 18-241, zf-MYND PF01753 52-90	Smyd2	1915889	Q8R5A0	SMYD2_MOUSE	ZMYND, KMT	Zinc fingers, MYND-type, Chromatin-modifying enzymes / K-methyltransferases	Histone modification write	Histone methylation	18065756	#	histone	H3K4, H3K36	H3K4me, H3K36me2	#	18065756	Some reports indicate that SMYD2 methylates p53 and histone H3.
576	SMYD3	#	15513	SET and MYND domain containing 3	64754	Q9H7B4	SMYD3_HUMAN	Pfam-B_27974 PB027974 391-422, SET PF00856 15-240, zf-MYND PF01753 47-87	Smyd3	1916976	Q9CWR2	SMYD3_MOUSE	ZMYND, KMT	Zinc fingers, MYND-type, Chromatin-modifying enzymes / K-methyltransferases	Histone modification write	Histone methylation	15235609	#	histone	H3K4, H3K5	H3K4me2, H3K4me3, H3K5me2, H3K5me3	#	15235609	The SET domain of SMYD3 shows histone H3-lysine 4 (H3-K4)-specific methyltransferase activity, which is enhanced in the presence of the heat-shock protein HSP90A.
577	SMYD4	New	21067	SET and MYND domain containing 4	114826	Q8IYR2	SMYD4_HUMAN	Pfam-B_24699 PB024699 740-795, Pfam-B_50317 PB050317 1-65, SET PF00856 244-574, TPR_11 PF13414 66-135, zf-MYND PF01753 296-335	Smyd4	2442796	Q8BTK5	SMYD4_MOUSE	ZMYND	Zinc fingers, MYND-type	Histone modification erase cofactor	Histone acetylation	18714374	#	#	#	#	#	#	SMYD4 interacts with HDAC1 and HDAC3.
578	SNAI2	New	11094	snail family zinc finger 2	6591	O43623	SNAI2_HUMAN	zf-C2H2 PF00096 159-181, zf-C2H2_6 PF13912 127-153, zf-H2C2_2 PF13465 199-224 227-252	Snai2	1096393	P97469	SNAI2_MOUSE	SNAI, ZNF	Snail homologs, Zinc fingers, C2H2-type	Histone modification erase cofactor	#	15734731, 22986495	#	histone	#	#	#	#	May recruit HDAC1. PHD12 interacts directly with Sin3A/HDAC, which in turn interacts with Snail2.
579	SP1	#	11205	Sp1 transcription factor	#	P08047	SP1_HUMAN	Pfam-B_20467 PB020467 61-148, Pfam-B_7620 PB007620 371-482, zf-C2H2 PF00096 626-650 686-708, zf-H2C2_2 PF13465 672-695	Sp1	98372	O89090	SP1_MOUSE	SP, ZNF	Specificity protein transcription factors, Zinc fingers, C2H2-type	Chromatin remodeling, TF	TF activator, TF repressor	17827154, 18850004	CREST-BRG1	DNA	DNA motif	#	#	17049555	#
580	SP100	#	11206	SP100 nuclear antigen	6672	P23497	SP100_HUMAN	HMG_box PF00505 769-837, HMG_box_2 PF09011 684-753, Pfam-B_182547 PB182547 845-873, Pfam-B_41802 PB041802 151-337, SAND PF01342 595-676, Sp100 PF03172 47-150	Sp100	109561	O35892	SP100_MOUSE	PHF	Zinc fingers, PHD-type	Chromatin remodeling cofactor	#	9636146	#	chromatin	#	#	#	9636146	There is an association between the PML/SP100 NBs and the chromatin nuclear compartment. This supports a model in which the NBs may play a role in certain aspects of chromatin dynamics.
581	SP140	#	17133	SP140 nuclear body protein	11262	Q13342	SP140_HUMAN	Bromodomain PF00439 775-842, PHD PF00628 692-736, SAND PF01342 580-661, Sp100 PF03172 36-139	Sp140	3702467	#	#	PHF	Zinc fingers, PHD-type	Histone modification read, TF	#	22464331	#	histone	H3	#	#	22464331	Fig. 5 in the reference.
582	SPEN	#	17575	spen family transcriptional repressor	23013	Q96T58	MINT_HUMAN	Pfam-B_1253 PB001253 981-1331, Pfam-B_17673 PB017673 621-899, Pfam-B_17985 PB017985 901-979, Pfam-B_2825 PB002825 1826-1859, RRM_1 PF00076 8-74 337-407 440-507, RRM_5 PF13893 533-587, SPOC PF07744 3509-3630	Spen	1891706	Q62504	MINT_MOUSE	RBM	RNA binding motif (RRM) containing	Histone modification erase cofactor, TF	Histone acetylation, TF activator, TF repressor	11331609	#	histone	#	#	#	11331609	SHARP =SPEN recruits histone deacetylase activity. SHARP is a potent transcriptional repressor whose repression domain (RD) interacts directly with SMRT and at least five members of the NuRD complex including HDAC1 and HDAC2.
583	SPOP	#	11254	speckle-type POZ protein	8405	O43791	SPOP_HUMAN	BTB PF00651 190-297, MATH PF00917 38-163	Spop	1343085	Q6ZWS8	SPOP_MOUSE	BTBD	BTB/POZ domain containing	Histone modification write	Histone ubiquitination	15897469	#	histone	MacroH2A1	MacroH2A1ub	#	15897469	The E3 ubiquitin ligase consisting of SPOP and CULLIN3 is able to ubiquitinate the Polycomb group protein BMI1 and the variant histone MACROH2A.
584	SRCAP	#	16974	Snf2-related CREBBP activator protein	10847	Q6ZRS2	SRCAP_HUMAN	HSA PF07529 125-196, Helicase_C PF00271 2077-2156, SNF2_N PF00176 621-907	Srcap	2444036	#	#	#	#	Chromatin remodeling, Histone modification erase	Histone acetylation	17617668	NuA4-related complex, SRCAP	histone	H2A.Z	#	#	17617668	The chromatin remodeling protein, SRCAP, is critical for deposition of the histone variant H2A.Z at promoters.
585	SRSF1	#	10780	serine/arginine-rich splicing factor 1	6426	Q07955	SRSF1_HUMAN	Pfam-B_5206 PB005206 192-246, RRM_1 PF00076 18-85 123-186	Srsf1	98283	Q6PDM2	SRSF1_MOUSE	SRSF, RBM	Serine/arginine-rich splicing factors, RNA binding motif (RRM) containing	RNA modification	#	24706538	#	RNA	#	#	#	24706538	H3S10 phosphorylation has been shown to promote the recruitment of per-mRNA-splicing factor SRp20 and alternative-splicing factor (ASF)/per-mRNAsplicing factor 2 (SF2) modular proteins to the chromosomes.
586	SRSF3	#	10785	serine/arginine-rich splicing factor 3	6428	P84103	SRSF3_HUMAN	Pfam-B_13909 PB013909 131-162, RRM_1 PF00076 12-77	Srsf3	98285	P84104	SRSF3_MOUSE	SRSF, RBM	Serine/arginine-rich splicing factors, RNA binding motif (RRM) containing	RNA modification	#	24706538	#	RNA	#	#	#	24706538	H3S10 phosphorylation has been shown to promote the recruitment of per-mRNA-splicing factor SRp20 and alternative-splicing factor (ASF)/per-mRNAsplicing factor 2 (SF2) modular proteins to the chromosomes.
587	SS18L1	#	15592	synovial sarcoma translocation gene on chromosome 18-like 1	26039	O75177	CREST_HUMAN	Pfam-B_16193 PB016193 365-394, Pfam-B_22298 PB022298 315-363, SSXT PF05030 11-76	Ss18l1	2444061	Q8BW22	CREST_MOUSE	#	#	Chromatin remodeling	#	23799466	CREST-BRG1	chromatin	#	#	#	23799466	-
588	SS18L2	#	15593	synovial sarcoma translocation gene on chromosome 18-like 2	51188	Q9UHA2	S18L2_HUMAN	SSXT PF05030 11-76	Deb1	1349474	Q9D174	S18L2_MOUSE	#	#	Chromatin remodeling	#	19163965, 8666667	#	chromatin	#	#	#	1.5987e+07	#
589	SSRP1	#	11327	structure specific recognition protein 1	6749	Q08945	SSRP1_HUMAN	HMG_box PF00505 547-615, Pfam-B_9245 PB009245 1-73, Rtt106 PF08512 338-428, SSrecog PF03531 74-285	Ssrp1	107912	Q08943	SSRP1_MOUSE	#	#	Chromatin remodeling	#	12934006	FACT	histone	H3, H4	#	#	12934006	Both FACT and Spt16 can bind to nucleosomes and H2A-H2B dimers, whereas SSRP1 can only bind to H3-H4 tetramers but not to intact nucleosomes. Possibly, upon FACT binding to the nucleosome in the transcribed region, Spt16 facilitates the H2A-H2B displacement, which promotes the interaction between SSRP1 and the “altered” nucleosome.
590	STK4	#	11408	serine/threonine kinase 4	6789	Q13043	STK4_HUMAN	Mst1_SARAH PF11629 432-480, Pfam-B_12195 PB012195 341-431, Pkinase PF00069 30-281	Stk4	1929004	Q9JI11	STK4_MOUSE	#	#	Histone modification write	Histone phosphorylation	12757711	#	histone	H2AS14	H2BS14ph	#	12757711	Mst1 =STK4 can phosphorylate H2B at S14 in vitro and in vivo, and the onset of H2B S14 phosphorylation is dependent upon cleavage of Mst1 by caspase-3.
591	SUDS3	#	29545	suppressor of defective silencing 3 homolog (S. cerevisiae)	64426	Q9H7L9	SDS3_HUMAN	Sds3 PF08598 53-223	Suds3	1919204	Q8BR65	SDS3_MOUSE	#	#	Histone modification erase cofactor	Histone acetylation	21239494	mSin3A	histone	#	#	#	21239494	SDS3 is a key component of the histone deacetylase (HDAC)-dependent Sin3A co-repressor complex, serving to maintain its HDAC activity.
592	SUPT16H	#	11465	suppressor of Ty 16 homolog (S. cerevisiae)	11198	Q9Y5B9	SP16H_HUMAN	FACT-Spt16_Nlob PF14826 5-168, Peptidase_M24 PF00557 181-411, Pfam-B_18241 PB018241 958-1024, Rtt106 PF08512 806-896, SPT16 PF08644 529-689	Supt16	1890948	Q920B9	SP16H_MOUSE	#	#	Histone modification read	#	12934006	WINAC, FACT	histone	H2A, H2B	#	#	12934006	Both FACT and Spt16=SUPT16H can bind to nucleosomes and H2A-H2B dimers, whereas SSRP1 can only bind to H3-H4 tetramers but not to intact nucleosomes. Possibly, upon FACT binding to the nucleosome in the transcribed region, Spt16 facilitates the H2A-H2B displacement, which promotes the interaction between SSRP1 and the “altered” nucleosome.
593	SUPT3H	#	11466	suppressor of Ty 3 homolog (S. cerevisiae)	8464	O75486	SUPT3_HUMAN	TFIID-18kDa PF02269 106-198	#	#	#	#	#	#	Histone modification write cofactor	Histone acetylation	11564863	PCAF, SAGA, STAGA	histone	#	#	#	11564863	GCN5 is a histone acetyltransferase (HAT) originally identified in Saccharomyces cerevisiae and required for transcription of specific genes within chromatin as part of the SAGA (SPT-ADA-GCN5 acetylase) coactivator complex. Mammalian cells have two distinct GCN5 homologs (PCAF and GCN5L) that have been found in three different SAGA-like complexes (PCAF complex, TFTC [TATA-binding-protein-free TAF…
594	SUPT6H	New	11470	suppressor of Ty 6 homolog (S. cerevisiae)	6830	Q7KZ85	SPT6H_HUMAN	DLD PF14878 1050-1160, HHH_7 PF14635 935-1038, HTH_44 PF14641 300-437, Pfam-B_17741 PB017741 172-225, Pfam-B_27919 PB027919 129-149, S1 PF00575 1226-1282, SH2_2 PF14633 1295-1515, SPT6_acidic PF14632 35-128, YqgF PF14639 775-931	Supt6	107726	Q62383	SPT6H_MOUSE	SH2D	SH2 domain containing	Histone modification erase cofactor	Histone methylation	23503590	#	histone	#	#	#	#	Coordinates H3K27 demethylation.
595	SUPT7L	#	30632	suppressor of Ty 7 (S. cerevisiae)-like	9913	O94864	ST65G_HUMAN	Bromo_TP PF07524 151-230, Pfam-B_18361 PB018361 301-379, Pfam-B_18885 PB018885 1-69	Supt7l	1919445	Q9CZV5	ST65G_MOUSE	#	#	Histone chaperone	#	11564863	TFTC-HAT, STAGA	histone	#	#	#	11564863	STAGA contains homologs of most yeast SAGA components, including two novel human proteins with histone-like folds and sequence relationships to yeast SPT7 and ADA1. STAGA preferentially acetylates histone H3 within nucleosomes.
596	SUV39H1	#	11479	suppressor of variegation 3-9 homolog 1 (Drosophila)	6839	O43463	SUV91_HUMAN	Chromo PF00385 43-92, Pre-SET PF05033 135-235, SET PF00856 255-366	Suv39h1	1099440	O54864	SUV91_MOUSE	KMT	Chromatin-modifying enzymes / K-methyltransferases	Histone modification write, Histone modification write	Histone methylation, Histone phosphorylation	10949293	eNoSc	histone	H3S10, H3K9me1, H4	H3K9me3	#	10949293	In vivo, deregulated SUV39H1 or disrupted Suv39h activity modulate H3 serine 10 phosphorylation in native chromatin and induce aberrant mitotic divisions.
597	SUV39H2	#	17287	suppressor of variegation 3-9 homolog 2 (Drosophila)	79723	Q9H5I1	SUV92_HUMAN	Chromo PF00385 47-96, Pre-SET PF05033 144-242, SET PF00856 262-373	Suv39h2	1890396	Q9EQQ0	SUV92_MOUSE	KMT	Chromatin-modifying enzymes / K-methyltransferases	Histone modification write	Histone methylation	15107829	#	histone	H3K9me1	H3K9me3	#	15107829	Suv39h proteins are histone methyltransferases that methylate histone H3 on lysine 9, resulting in transcriptional repression or silencing of target genes.
598	SUV420H1	#	24283	suppressor of variegation 4-20 homolog 1 (Drosophila)	51111	Q4FZB7	SV421_HUMAN	Pfam-B_23340 PB023340 771-839, Pfam-B_24134 PB024134 711-769, Pfam-B_32221 PB032221 551-609, Pfam-B_49669 PB049669 841-883, SET PF00856 99-308	Suv420h1	2444557	Q3U8K7	SV421_MOUSE	KMT	Chromatin-modifying enzymes / K-methyltransferases	Histone modification write	Histone methylation	#	#	histone	H4K20	H4K20me3	#	#	Histone methyltransferase that specifically trimethylates 'Lys-20' of histone H4. H4 'Lys-20' trimethylation represents a specific tag for epigenetic transcriptional repression. (Annotated by similarity.)
599	SUV420H2	#	28405	suppressor of variegation 4-20 homolog 2 (Drosophila)	84787	Q86Y97	SV422_HUMAN	Pfam-B_18005 PB018005 261-379, Pfam-B_59617 PB059617 1-39, Pfam-B_6511 PB006511 381-460, SET PF00856 121-218	Suv420h2	2385262	Q6Q783	SV422_MOUSE	KMT	Chromatin-modifying enzymes / K-methyltransferases	Histone modification write	Histone methylation	#	#	histone	H4K20	H4K20me3	#	#	Histone methyltransferase that specifically trimethylates 'Lys-20' of histone H4. H4 'Lys-20' trimethylation represents a specific tag for epigenetic transcriptional repression. (Annotated by similarity.)
600	SUZ12	#	17101	SUZ12 polycomb repressive complex 2 subunit	23512	Q15022	SUZ12_HUMAN	VEFS-Box PF09733 544-681	Suz12	1261758	Q80U70	SUZ12_MOUSE	ZNF	Zinc fingers, C2H2-type	Histone modification write cofactor, Histone modification write cofactor, Polycomb group (PcG) protein, TF	Histone methylation, Histone ubiquitination, TF repressor	15385962	PRC2	DNA	DNA motif	#	#	15385962	SUZ12 is a recently identified Polycomb group (PcG) protein, which together with EZH2 and EED forms different Polycomb repressive complexes (PRC2/3).
601	SYNCRIP	#	16918	synaptotagmin binding, cytoplasmic RNA interacting protein	10492	O60506	HNRPQ_HUMAN	RRM_1 PF00076 164-232 245-312 340-402	Syncrip	1891690	Q7TMK9	HNRPQ_MOUSE	RBM	RNA binding motif (RRM) containing	RNA modification	mRNA editing	11134005, 11352648	APOB_mRNA_editosome	RNA	mRNA	#	#	11134005, 11352648	GRY-RBP =HNRPQ has been shown to bind to apobec-1, the catalytic component of apoB mRNA editosome, in vivo and in vitro.
602	TADA1	#	30631	transcriptional adaptor 1	117143	Q96BN2	TADA1_HUMAN	SAGA-Tad1 PF12767 3-195	Tada1	1196415	Q99LM9	TADA1_MOUSE	#	#	Histone chaperone	#	11564863	STAGA	histone	H2A	#	#	11564863	Within STAGA are two novel histone fold-containing protein subunits: STAF65γ, which is encoded by the KIAA0764 gene of previously unknown function, and STAF42=TADA1, a novel histone H2A-like protein.
603	TADA2A	#	11531	transcriptional adaptor 2A	6871	O75478	TAD2A_HUMAN	Myb_DNA-binding PF00249 72-118, SWIRM PF04433 362-442	Tada2a	2144471	Q8CHV6	TAD2A_MOUSE	#	#	Histone modification read, TF	TF activator	19103755	PCAF, ATAC	histone	H3	#	#	19103755	The SANT domain of c-Myb has been shown to bind histone H3 tails and position them for acetylation. The SANT domains in ADA2a=TADA2A and ZZZ3/ATAC1 might enable the complex to associate with nucleosome tails in order to potentiate the catalytic activities of GCN5 and ATAC2, similar to what has been shown for the SANT domains in yeast Ada2 and Swi3.
604	TADA2B	#	30781	transcriptional adaptor 2B	93624	Q86TJ2	TAD2B_HUMAN	Myb_DNA-binding PF00249 67-113, ZZ PF00569 6-47	Tada2b	3035274	#	#	#	#	Histone modification write cofactor	Histone acetylation	17694077	TFTC-HAT	histone	#	#	#	17694077	ADA2b =TADA2B is present in human STAGA/TFTC-type complexes.
605	TADA3	#	19422	transcriptional adaptor 3	10474	O75528	TADA3_HUMAN	Ada3 PF10198 308-432	Tada3	1915724	Q8R0L9	TADA3_MOUSE	#	#	Histone modification write cofactor	Histone acetylation	11773077	PCAF, TFTC-HAT, ATAC, STAGA	histone	#	#	#	11773077	Ada2 potentiates the Gcn5 catalytic activity and Ada3 =TADA3 facilitates nucleosomal acetylation and an expanded lysine specificity.
606	TAF1	#	11535	TAF1 RNA polymerase II, TATA box binding protein (TBP)-associated factor, 250kDa	6872	P21675	TAF1_HUMAN	Bromodomain PF00439 1389-1472 1509-1595, DUF3591 PF12157 565-1028, Pfam-B_10720 PB010720 311-366, TBP-binding PF09247 22-87, zf-CCHC_6 PF15288 1261-1300	Taf1	1336878	Q80UV9	TAF1_MOUSE	KAT	Chromatin-modifying enzymes / K-acetyltransferases	Histone modification write	Histone acetylation	11295558	CHD8, MLL2/3, MLL4/WBP7	histone	H3, H4	H3ac, H4ac	#	11295558	TAFII250 has histone acetyltransferase (HAT) activity and can acetylate the tails of the core histones H3 and H4 in vitro. Both the N- and C-terminal kinase domains of TAFII250 are required for efficient transphosphorylation of RAP74 on serine residues. This suggests that the targeted phosphorylation of RAP74 by TAFII250 may provide a mechanism for signaling between components within the initiati…
607	TAF10	#	11543	TAF10 RNA polymerase II, TATA box binding protein (TBP)-associated factor, 30kDa	6881	Q12962	TAF10_HUMAN	TFIID_30kDa PF03540 128-178	Taf10	1346320	Q8K0H5	TAF10_MOUSE	#	#	Histone chaperone, Histone modification write	Histone acetylation	15099517	PCAF, TFTC-HAT, SAGA, STAGA	histone	H3, H4	#	#	15099517	SET9 can monomethylate the TBP-associated factor TAF10 at a single lysine residue located at the loop 2 region within the putative histone-fold domain of the protein.
608	TAF12	#	11545	TAF12 RNA polymerase II, TATA box binding protein (TBP)-associated factor, 20kDa	6883	Q16514	TAF12_HUMAN	Pfam-B_25018 PB025018 1-58, TFIID_20kDa PF03847 59-126	Taf12	1913714	Q8VE65	TAF12_MOUSE	#	#	Histone chaperone, Histone modification write	Histone acetylation	10594036	PCAF, STAGA	histone	#	#	#	10594036	Heterodimerization requires the alpha2 and alpha3 helices of the hTAF(II)20 histone fold and is abolished by mutations in the hydrophobic face of the hTAF(II)20 alpha2 helix. Interaction with hTAF(II)20 requires a domain of hTAF(II)135 which shows sequence homology to H2A.
609	TAF1L	#	18056	TAF1 RNA polymerase II, TATA box binding protein (TBP)-associated factor, 210kDa-like	138474	Q8IZX4	TAF1L_HUMAN	Bromodomain PF00439 1408-1491 1528-1614, DUF3591 PF12157 584-1047, Pfam-B_10720 PB010720 330-385, TBP-binding PF09247 21-86, zf-CCHC_6 PF15288 1280-1319	#	#	#	#	#	#	Histone modification read	#	22464331	#	histone	H1.4ac, H2Aac, H2Bac, H3ac, H4ac	#	#	22464331	Interacts (via bromo domains) with acetylated lysine residues on the N-terminus of histone H1.4, H2A, H2B, H3 and H4 (in vitro).
610	TAF2	#	11536	TAF2 RNA polymerase II, TATA box binding protein (TBP)-associated factor, 150kDa	6873	Q6P1X5	TAF2_HUMAN	Peptidase_M1 PF01433 21-406, Pfam-B_2101 PB002101 661-979, Pfam-B_21717 PB021717 1111-1159, Pfam-B_6210 PB006210 1161-1197, Pfam-B_8840 PB008840 981-1109	Taf2	2443028	Q8C176	TAF2_MOUSE	#	#	TF	#	#	TFTC-HAT	DNA	DNA motif	#	#	#	Added because it is a complex partner
611	TAF3	#	17303	TAF3 RNA polymerase II, TATA box binding protein (TBP)-associated factor, 140kDa	83860	Q5VWG9	TAF3_HUMAN	Bromo_TP PF07524 3-79, PHD PF00628 867-915	Taf3	2388097	Q5HZG4	TAF3_MOUSE	PHF	Zinc fingers, PHD-type	Histone modification read	#	21423274	#	histone	H3K4me	#	#	21423274	Table 1 in the reference.
612	TAF4	#	11537	TAF4 RNA polymerase II, TATA box binding protein (TBP)-associated factor, 135kDa	6874	O00268	TAF4_HUMAN	Pfam-B_41790 PB041790 141-219, Pfam-B_7817 PB007817 411-499, Pfam-B_906 PB000906 1-139, TAF4 PF05236 834-1084, TAFH PF07531 590-688	#	#	#	#	#	#	Histone chaperone	#	10594036	TFTC-HAT, CHD8, MLL2/3, MLL4/WBP7	histone	#	#	#	10594036	The histone fold region of hTAFII135 is required for coactivator activity in mammalian cells.
613	TAF5	#	11539	TAF5 RNA polymerase II, TATA box binding protein (TBP)-associated factor, 100kDa	6877	Q15542	TAF5_HUMAN	Pfam-B_22190 PB022190 61-159, Pfam-B_34937 PB034937 1-59, TFIID_90kDa PF04494 199-338, WD40 PF00400 461-498 533-571 575-613 617-655 659-697 701-739	Taf5	2442144	Q8C092	TAF5_MOUSE	WDR	WD repeat domain containing	Histone modification write cofactor	Histone acetylation	10373431	TFTC-HAT	histone	#	#	#	10373431	TFTC, similar to other TBP-free TAFII complexes (yeast SAGA, hSTAGA, and hPCAF) contains the acetyltransferase hGCN5 and is able to acetylate histones in both a free and a nucleosomal context. A monoclonal antibody raised against hTAFII100 recognized hTAFII100=TAF5 not only in TFTC, but detected also a weak band in the PCAF complex.
614	TAF5L	#	17304	TAF5-like RNA polymerase II, p300/CBP-associated factor (PCAF)-associated factor, 65kDa	27097	O75529	TAF5L_HUMAN	TFIID_90kDa PF04494 55-196, WD40 PF00400 259-296 332-370 375-412 416-454 458-496 500-538	Taf5l	1919039	Q91WQ5	TAF5L_MOUSE	WDR	WD repeat domain containing	Histone modification write cofactor	Histone acetylation	10373431	PCAF, TFTC-HAT, STAGA	histone	#	#	#	10373431	The PCAF complex contains hPAF65β=TAF5L, a WD40 repeat-containing factor having similarity to Htafii100(row=423) (5). Antibodies raised against hPAF65β revealed a band around 65 kDa in both the PCAF and the TFTC complexes.
615	TAF6	#	11540	TAF6 RNA polymerase II, TATA box binding protein (TBP)-associated factor, 80kDa	6878	P49848	TAF6_HUMAN	DUF1546 PF07571 308-399, Pfam-B_25920 PB025920 618-675, TAF PF02969 11-76	Taf6	109129	Q62311	TAF6_MOUSE	#	#	Histone chaperone	#	9611234	TFTC-HAT, CHD8, MLL2/3, MLL4/WBP7	DNA	#	#	#	9611234	The N-CoR/Sin3/HDAc complexes have a key role in the regulation of cellular proliferation and differentiation. N-CoR interacts directly with each of the basal factors, TFIIB and TAFII70 (=TAF6).
616	TAF6L	#	17305	TAF6-like RNA polymerase II, p300/CBP-associated factor (PCAF)-associated factor, 65kDa	10629	Q9Y6J9	TAF6L_HUMAN	DUF1546 PF07571 242-333, Pfam-B_32143 PB032143 200-239, Pfam-B_32396 PB032396 161-199, TAF PF02969 9-73	Taf6l	2444957	Q8R2K4	TAF6L_MOUSE	#	#	Histone chaperone	#	12601814	PCAF, TFTC-HAT, STAGA	histone	#	#	#	12601814	Human PAF65-alpha shows a strong sequence homology to TAFII80 and also contains a putative HFD. Thus, PAF65-alpha may also interact with TAFII32 in the TFTC complex.
617	TAF7	#	11541	TAF7 RNA polymerase II, TATA box binding protein (TBP)-associated factor, 55kDa	6879	Q15545	TAF7_HUMAN	TAFII55_N PF04658 12-178	Taf7	1346348	Q9R1C0	TAF7_MOUSE	#	#	Histone modification write cofactor, Histone modification write cofactor	Histone methylation, Histone acetylation	22711989	CHD8, MLL2/3, MLL4/WBP7	histone	#	#	#	22711989	The largest transcription factor IID (TFIID) subunit, TBP-associated factor 1 (TAF1), possesses protein kinase and histone acetyltransferase (HAT) activities.
618	TAF8	#	17300	TAF8 RNA polymerase II, TATA box binding protein (TBP)-associated factor, 43kDa	129685	Q7Z7C8	TAF8_HUMAN	Bromo_TP PF07524 29-106, TAF8_C PF10406 144-194	Taf8	1926879	Q9EQH4	TAF8_MOUSE	#	#	Histone chaperone	#	17375202	#	histone	#	#	#	17375202	Present in a small TAF complex (SMAT), containing TAF8, TAF10 and SPT7L.
619	TAF9	#	11542	TAF9 RNA polymerase II, TATA box binding protein (TBP)-associated factor, 32kDa	6880	Q16594	TAF9_HUMAN	TFIID-31kDa PF02291 2-130	Taf9	1888697	Q8VI33	TAF9_MOUSE	#	#	Histone chaperone	#	9674425	PCAF, STAGA, CHD8, MLL2/3, MLL4/WBP7	DNA	#	#	#	9674425	Histone-like TAFs, including TAFII31 =TAF9, are found within the PCAF histone acetylase complex.
620	TAF9B	#	17306	TAF9B RNA polymerase II, TATA box binding protein (TBP)-associated factor, 31kDa	51616	Q9HBM6	TAF9B_HUMAN	TFIID-31kDa PF02291 2-130	Taf9b	3039562	Q6NZA9	TAF9B_MOUSE	#	#	Histone chaperone	#	15899866	TFTC-HAT	histone	#	#	#	15899866	TAF9b (formerly TAF9L) is a bona fide TAF that has unique and overlapping roles with TAF9.
621	TBL1XR1	New	29529	transducin (beta)-like 1 X-linked receptor 1	79718	Q9BZK7	TBL1R_HUMAN	LisH PF08513 6-32, Pfam-B_2526 PB002526 471-510, WD40 PF00400 160-197 224-253 256-294 298-335 339-377 381-428 432-470	Tbl1xr1	2441730	Q8BHJ5	TBL1R_MOUSE	WDR	WD repeat domain containing	#	#	15601853	#	histone	#	#	#	#	Targets Ncor repressive complex to deacethylated histones.
622	TDG	#	11700	thymine-DNA glycosylase	6996	Q13569	TDG_HUMAN	UDG PF03167 125-293	Tdg	108247	P56581	TDG_MOUSE	#	#	DNA modification	DNA hydroxymethylation	22962365	#	DNA	G:U, G:T, G:hmU	C, 5mC, 5hmC	#	22962365	The mammalian thymine DNA glycosylase (TDG) is implicated in active DNA demethylation via the base excision repair pathway.
623	TDRD3	#	20612	tudor domain containing 3	81550	Q9H7E2	TDRD3_HUMAN	TUDOR PF00567 542-615, UBA PF00627 194-230	Tdrd3	2444023	Q91W18	TDRD3_MOUSE	TDRD	Tudor domain containing	Histone modification read	#	21172665	#	histone	H3R17me2a, H4R3me2a	#	#	21172665	TDRD3 is an effector molecule for arginine-methylated histone marks.
624	TDRD7	#	30831	tudor domain containing 7	23424	Q8NHU6	TDRD7_HUMAN	OST-HTH PF12872 5-73, Pfam-B_27056 PB027056 101-149, TUDOR PF00567 459-581 648-775 908-1026	Tdrd7	2140279	Q8K1H1	TDRD7_MOUSE	TDRD	Tudor domain containing	Histone modification read	#	21423274	#	histone	H3K9	#	#	21423274	Table 1 in the reference.
625	TDRKH	#	11713	tudor and KH domain containing	11022	Q9Y2W6	TDRKH_HUMAN	KH_1 PF00013 54-115 126-190, Pfam-B_19308 PB019308 201-301, TUDOR PF00567 302-423	Tdrkh	1919884	Q80VL1	TDRKH_MOUSE	TDRD	Tudor domain containing	RNA modification	#	23714778	#	RNA	piRNA	#	#	23714778	Piwi proteins and Piwi-interacting RNAs (piRNAs) repress transposition, regulate translation, and guide epigenetic programming in the germline. The evolutionarily conserved Tudor and KH domain-containing protein, Tdrkh (a.k.a. Tdrd2), is required for spermatogenesis and involved in piRNA biogenesis, the primary piRNA biogenesis pathway involves 3'→5' processing of 31-37 nt intermediates and that …
626	TET1	#	29484	tet methylcytosine dioxygenase 1	80312	Q8NFU7	TET1_HUMAN	Pfam-B_12165 PB012165 2056-2134, Pfam-B_35074 PB035074 1-139, Pfam-B_6123 PB006123 782-815, Tet_JBP PF12851 1580-2052, zf-CXXC PF02008 583-624	Tet1	1098693	Q3URK3	TET1_MOUSE	#	#	DNA modification	DNA hydroxymethylation	23222540	#	DNA	mC	hmC	#	23222540	Ten eleven translocation (TET) enzymes, including TET1, TET2 and TET3, convert 5-methylcytosine to 5-hydroxymethylcytosine and regulate gene transcription.
627	TET2	#	25941	tet methylcytosine dioxygenase 2	54790	Q6N021	TET2_HUMAN	Pfam-B_32546 PB032546 930-1046, Pfam-B_34477 PB034477 1927-1975, Tet_JBP PF12851 1290-1905	Tet2	2443298	Q4JK59	TET2_MOUSE	#	#	DNA modification	DNA hydroxymethylation	23222540	#	DNA	mC	hmC	#	23222540	Ten eleven translocation (TET) enzymes, including TET1, TET2 and TET3, convert 5-methylcytosine to 5-hydroxymethylcytosine and regulate gene transcription. Downregulation of TET2 reduces the amount of histone 2B Ser 112 GlcNAc marks in vivo, which are associated with gene transcription regulation.
628	TET3	#	28313	tet methylcytosine dioxygenase 3	200424	O43151	TET3_HUMAN	Pfam-B_188 PB000188 1613-1658, Pfam-B_19260 PB019260 1-109, Tet_JBP PF12851 850-1562	Tet3	2446229	Q8BG87	TET3_MOUSE	#	#	DNA modification	DNA hydroxymethylation	23222540	#	DNA	mC	hmC	#	23222540	Ten eleven translocation (TET) enzymes, including TET1, TET2 and TET3, convert 5-methylcytosine to 5-hydroxymethylcytosine and regulate gene transcription. There is a direct interaction of TET2 and TET3 with O-GlcNAc transferase (OGT).
629	TEX10	#	25988	testis expressed 10	54881	Q9NXF1	TEX10_HUMAN	Ipi1_N PF12333 130-235, Pfam-B_18291 PB018291 611-869	Tex10	1344413	Q3URQ0	TEX10_MOUSE	#	#	Histone modification write cofactor, Histone modification write cofactor	Histone methylation, Histone acetylation	#	CHD8, MLL2/3, MLL4/WBP7	histone	#	#	#	22872859	-
630	TFDP1	New	11749	transcription factor Dp-1	7027	Q14186	TFDP1_HUMAN	DP PF08781 200-344, E2F_TDP PF02319 111-193	Tfdp1	101934	Q08639	TFDP1_MOUSE	#	#	Histone modification	#	24217316, 22325352	RING2-L3MBTL2	histone	#	#	#	24217316, 22325352	Part of a RING2 complex.
631	TFPT	#	13630	TCF3 (E2A) fusion partner (in childhood Leukemia)	29844	P0C1Z6	TFPT_HUMAN	Pfam-B_10240 PB010240 10-162, Pfam-B_26015 PB026015 181-212	Tfpt	1916964	Q3U1J1	TFPT_MOUSE	INO80	INO80 complex subunits	Chromatin remodeling cofactor, DNA modification	DNA hydroxymethylation	16230350	Ino80	chromatin	#	#	#	16230350	Subunit Composition of the hINO80 Complex: These proteins included the “Pim-1 kinase-associated protein-associated protein 1” (PAPA-1, GI 13775202), Amida (also known as TCF3 =TFPT).
632	TLE1	#	11837	transducin-like enhancer of split 1 (E(sp1) homolog, Drosophila)	7088	Q04724	TLE1_HUMAN	TLE_N PF03920 1-136, WD40 PF00400 477-511 523-558 565-602 606-644 689-726 736-767	Tle1	104636	Q62440	TLE1_MOUSE	WDR	WD repeat domain containing	Chromatin remodeling, Histone modification cofactor	#	9334241, 17041588	#	histone	H3	#	#	9334241, 17041588	Native Groucho/TLE proteins interact specifically with histone H3 and not with other core histones.
633	TLE2	#	11838	transducin-like enhancer of split 2	7089	Q04725	TLE2_HUMAN	TLE_N PF03920 1-132, WD40 PF00400 450-484 538-575 579-617 661-699 709-740	Tle2	104635	Q9WVB2	TLE2_MOUSE	WDR	WD repeat domain containing	Histone modification cofactor	#	17041588	#	histone	H3	H3K4, H3K9, H3K27me	#	17041588	CUL4-DDB1 complexes interact with multiple WD40-repeat proteins (WDRs) including TLE1-3, WDR5, L2DTL (also known as CDT2) and the Polycomb-group protein EED (also known as ESC). WDR5 and EED are core components of histone methylation complexes that are essential for histone H3 methylation and epigenetic control at K4 or K9 and K27, respectively.
634	TLE4	#	11840	transducin-like enhancer of split 4	7091	Q04727	TLE4_HUMAN	TLE_N PF03920 8-141, WD40 PF00400 480-514 526-561 568-605 609-647 692-729 739-770	Tle4	104633	Q62441	TLE4_MOUSE	WDR	WD repeat domain containing	Histone modification erase cofactor, TF	#	24190972	#	histone	H3ac, H4ac	#	#	24190972	Tle4 is the transcriptional repressor responsible for the establishment of the epigenetic repressive marks at the Ifng locus that result in silencing of Ifng gene expression. Tle proteins have been shown to oligomerize, to associate with amino-terminal domains of histone-modifying proteins, and to form higher-order structures as parts of repressive complexes.
635	TLK1	#	11841	tousled-like kinase 1	9874	Q9UKI8	TLK1_HUMAN	Pfam-B_2740 PB002740 1-109, Pfam-B_9699 PB009699 111-179, Pkinase PF00069 456-734	Tlk1	2441683	Q8C0V0	TLK1_MOUSE	#	#	Histone modification write	Histone phosphorylation	11314006	#	histone	H3S10	H3S10ph	#	11314006	Purified TLK1B phosphorylates histone H3 at S(10) with high specificity both in a mix of core histones and in isolated chromatin, suggesting that histone H3 is a physiological substrate for TLK1B.
636	TLK2	#	11842	tousled-like kinase 2	11011	Q86UE8	TLK2_HUMAN	Pfam-B_24604 PB024604 91-129, Pfam-B_3701 PB003701 1-89, Pkinase PF00069 462-741	Tlk2	1346023	O55047	TLK2_MOUSE	#	#	Histone modification write	Histone phosphorylation	12660173	#	chromatin	#	#	#	12660173	There is a functional co-operation between ATM and Chk1 in propagation of a checkpoint response during S phase, suggesting that, through transient inhibition of Tlk kinases, the ATM-Chk1-Tlk pathway may regulate processes involved in chromatin assembly.
637	TNP1	#	11951	transition protein 1 (during histone to protamine replacement)	7141	P09430	STP1_HUMAN	TP1 PF02079 2-55	Tnp1	98784	P10856	STP1_MOUSE	#	#	Chromatin remodeling	#	12743712	#	chromatin	#	#	#	12743712	Distinct roles for the two major transition nuclear proteins, TP1 = STP1 and TP2 = STP2, in histone displacement, sperm nuclear shaping, chromatin condensation, and maintenance of DNA integrity have been proposed.
638	TNP2	#	11952	transition protein 2 (during histone to protamine replacement)	7142	Q05952	STP2_HUMAN	TP2 PF01254 1-138	Tnp2	98785	P11378	STP2_MOUSE	#	#	Chromatin remodeling	#	12743712	#	chromatin	#	#	#	12743712	Distinct roles for the two major transition nuclear proteins, TP1 = STP1 and TP2 = STP2, in histone displacement, sperm nuclear shaping, chromatin condensation, and maintenance of DNA integrity have been proposed.
639	TONSL	#	7801	tonsoku-like, DNA repair protein	4796	Q96HA7	TONSL_HUMAN	Ank PF00023 528-560 561-591 597-629, LRR_6 PF13516 1097-1121, Pfam-B_27656 PB027656 642-670, Pfam-B_51992 PB051992 204-263, TPR_11 PF13414 350-422	Tonsl	1919999	Q6NZL6	TONSL_MOUSE	ANKRD	Ankyrin repeat domain containing	Chromatin remodeling	#	21113133	#	histone	#	#	#	21113133	Mms22L associates with Nfkbil2 =TONSL, which may function as a scaffolding unit to bridge chromatin to multiple protein complexes.
640	TOP2A	#	11989	topoisomerase (DNA) II alpha 170kDa	7153	P11388	TOP2A_HUMAN	DNA_gyraseB PF00204 266-430, DNA_topoisoIV PF00521 713-1172, DTHCT PF08070 1435-1523, HATPase_c PF02518 77-224, Toprim PF01751 456-572	Top2a	98790	Q01320	TOP2A_MOUSE	#	#	Chromatin remodeling	#	11062478	#	DNA	DNA	#	#	11062478	Histone deacetylase interacts directly with DNA topoisomerase II.
641	TOP2B	#	11990	topoisomerase (DNA) II beta 180kDa	7155	Q02880	TOP2B_HUMAN	DNA_gyraseB PF00204 287-450, DNA_topoisoIV PF00521 734-1190, DTHCT PF08070 1508-1611, HATPase_c PF02518 98-245, Toprim PF01751 477-593	Top2b	98791	Q64511	TOP2B_MOUSE	#	#	Chromatin remodeling	#	11062478	WINAC	chromatin	#	#	#	11062478	Histone deacetylase interacts directly with DNA topoisomerase II.
642	TP53	#	11998	tumor protein p53	7157	P04637	P53_HUMAN	P53 PF00870 95-289, P53_TAD PF08563 5-29, P53_tetramer PF07710 318-359	Trp53	98834	P02340	P53_MOUSE	#	#	Histone modification write cofactor, TF	Histone acetylation, TF activator, TF repressor	23870121	#	histone	H3	#	#	23870121	SET1 complex (SET1C)-mediated H3K4 trimethylation is dependent upon p53- and p300-mediated H3 acetylation. Complementary cell-based assays demonstrate a DNA-damage-induced p53-SET1C interaction, a corresponding enrichment of SET1C and H3K4me3 on a p53 target gene (p21/WAF1), and a corresponding codependency of H3K4 trimethylation and transcription upon p300 and SET1C.
643	TP53BP1	#	11999	tumor protein p53 binding protein 1	7158	Q12888	TP53B_HUMAN	53-BP1_Tudor PF09038 1483-1604, Pfam-B_14288 PB014288 1213-1356, Pfam-B_21507 PB021507 1-59, Pfam-B_24656 PB024656 1358-1386, Pfam-B_24892 PB024892 970-1000, Pfam-B_44 PB000044 528-565, Pfam-B_689 PB000689 567-698, Pfam-B_9132 PB009132 902-939, Pfam-B_9249 PB009249 1611-1967	Trp53bp1	1351320	P70399	TP53B_MOUSE	#	#	Histone modification read	#	15525939	#	histone	H4K79me2, H4K20me2	#	#	15525939	In vitro, the 53BP1 =TP53BP1 tandem tudor domain binds histone H3 methylated on Lys 79 using residues that form the walls of the pocket; these residues are also required for recruitment of 53BP1 to DSBs.
644	TRIM16	New	17241	tripartite motif containing 16	10626	O95361	TRI16_HUMAN	PRY PF13765 375-424, Pfam-B_10855 PB010855 281-339, SPRY PF00622 426-551, zf-B_box PF00643 126-165	Trim16	2137356	Q99PP9	TRI16_MOUSE	TRIM	Tripartite motif containing / Tripartite motif containing	Histone modification write	Histone acetylation	19147277, 20729920	#	histone, DNA	#	#	#	#	Overexpression of this gene increases histone acetylation. TRIM16 has been identified as a DNA-binding protein with histone acetylase activity.
645	TRIM24	#	11812	tripartite motif containing 24	8805	O15164	TIF1A_HUMAN	Bromodomain PF00439 908-992, PHD PF00628 828-873, Pfam-B_14213 PB014213 595-656, Pfam-B_4946 PB004946 372-591, zf-B_box PF00643 158-205 218-259	Trim24	109275	Q64127	TIF1A_MOUSE	TRIM, RNF, PHF	Tripartite motif containing / Tripartite motif containing, RING-type (C3HC4) zinc fingers, Zinc fingers, PHD-type	Histone modification read	#	22464331	#	histone	H3K4, H3K23ac	#	#	21164480	Interacts with chromatin depending on histone H3 modifications, having the highest affinity for histone H3 that is both unmodified at 'Lys-4' (H3K4me0) and acetylated at 'Lys-23' (H3K23ac) (UniProt).
646	TRIM27	New	9975	tripartite motif containing 27	5987	P14373	TRI27_HUMAN	PRY PF13765 318-366, SPRY PF00622 368-493, zf-B_box PF00643 91-132, zf-C3HC4 PF00097 16-56	Trim27	97904	Q62158	TRI27_MOUSE	TRIM, RNF	Tripartite motif containing / Tripartite motif containing, RING-type (C3HC4) zinc fingers	Histone modification erase cofactor	Histone acetylation	19351825	#	#	#	#	#	#	The recruitment of HDAC1 to the TBP-2 promoter is mediated by a protein complex consisting of RET finger protein (RFP; also called TRIM27) and the trimeric transcription factor NF-Y.
647	TRIM28	#	16384	tripartite motif containing 28	10155	Q13263	TIF1B_HUMAN	PHD PF00628 627-672, zf-B_box PF00643 148-195 204-245, zf-RING_5 PF14634 64-122	Trim28	109274	Q62318	TIF1B_MOUSE	TRIM, RNF, PHF	Tripartite motif containing / Tripartite motif containing, RING-type (C3HC4) zinc fingers, Zinc fingers, PHD-type	Histone modification read	#	22464331	#	histone	H3	#	#	22464331	Fig. 5 in the reference.
648	TRIM33	#	16290	tripartite motif containing 33	51592	Q9UPN9	TRI33_HUMAN	Bromodomain PF00439 966-1051, PHD PF00628 889-933, Pfam-B_10963 PB010963 664-696, Pfam-B_11449 PB011449 608-663, Pfam-B_11628 PB011628 535-606, zf-B_box PF00643 212-258 271-312, zf-RING_2 PF13639 123-185	Trim33	2137357	Q99PP7	TRI33_MOUSE	TRIM, PHF, RNF	Tripartite motif containing / Tripartite motif containing, Zinc fingers, PHD-type, RING-type (C3HC4) zinc fingers	Histone modification read	#	23926104	#	histone	H3K9me3, H3K18ac	#	#	23926104	TRIM33 helps recruit SMAD2/3 to chromatin via interaction of its PHD and Bromo domains with histone H3 trimethylated at lysine 9 (H3K9me3) and histone H3 acetylated at lysine 18 (H3K18ac), respectively.
649	TRRAP	#	12347	transformation/transcription domain-associated protein	8295	Q9Y4A5	TRRAP_HUMAN	FAT PF02259 2849-3204, PI3_PI4_kinase PF00454 3526-3783, Pfam-B_11387 PB011387 1471-1587, Pfam-B_12811 PB012811 141-238, Pfam-B_15427 PB015427 1-139, Pfam-B_3253 PB003253 1858-1890 1946-2001, Pfam-B_6491 PB006491 1589-1667, Pfam-B_6680 PB006680 2445-2544	Trrap	2153272	Q80YV3	TRRAP_MOUSE	#	#	Histone modification write cofactor	Histone acetylation	14966270	SWR, PCAF, TFTC-HAT, NuA4, SAGA, NuA4-related complex, STAGA	histone	#	#	#	14966270	The complex(es) contain(s) other subunits shared with NuA4, including TRRAP, p400/hDomino, Brd8.
650	TSSK6	New	30410	testis-specific serine kinase 6	83983	Q9BXA6	TSSK6_HUMAN	Pkinase PF00069 12-267	Tssk6	2148775	Q925K9	TSSK6_MOUSE	#	#	Histone modification write	Histone phosphorylation	15870294	#	histone	H1, H2A, H2AX, H3	#	#	#	Phosphorylates histones H1, H2A, H2AX, and H3 but not H2B or H4 in vitro.
651	TTK	#	12401	TTK protein kinase	7272	P33981	TTK_HUMAN	Pfam-B_2743 PB002743 1-291, Pkinase PF00069 525-791	Ttk	1194921	P35761	TTK_MOUSE	#	#	Histone modification write cofactor	Histone phosphorylation	22732840	#	histone	H2AT120	H2AT120ph	#	22732840	Mps1 = TTK activity enhances H2A‐T120ph and is critical for Sgo1 recruitment to centromeres, thereby promoting Aurora B centromere recruitment in early mitosis.
652	TYW5	#	26754	tRNA-yW synthesizing protein 5	129450	A2RUC4	TYW5_HUMAN	Cupin_8 PF13621 16-256	Tyw5	1915986	A2RSX7	TYW5_MOUSE	#	#	RNA modification	#	20972222	#	RNA	#	#	#	20972222	Functional analyses of structure-based mutants have revealed the essential Arg residues participating in tRNA recognition by TYW5. These findings extend the repertoire of the tRNA modification enzyme into the Fe(II)/2-OG oxygenase superfamily.
653	UBE2A	#	12472	ubiquitin-conjugating enzyme E2A	7319	P49459	UBE2A_HUMAN	UQ_con PF00179 8-145	Ube2a	102959	Q9Z255	UBE2A_MOUSE	UBE2	Ubiquitin-conjugating enzymes E2	Histone modification write	Histone ubiquitination	8797826	#	histone	H2A, H2BK120	H2BK120ub1	#	8797826	RAD6 (=UBE2) has been identified as the first ubiquitin-conjugating enzyme, able to mono- and polyubiquitinate histones 2A and 2B in vitro.
654	UBE2B	#	12473	ubiquitin-conjugating enzyme E2B	7320	P63146	UBE2B_HUMAN	UQ_con PF00179 8-145	Ube2b	102944	P63147	UBE2B_MOUSE	UBE2	Ubiquitin-conjugating enzymes E2	Histone modification write	Histone ubiquitination	8797826	#	histone	H2A, H2BK121	H2BK120ub2	#	8797826	RAD6 (=UBE2) has been identified as the first ubiquitin-conjugating enzyme, able to mono- and polyubiquitinate histones 2A and 2B in vitro.
655	UBE2D1	#	12474	ubiquitin-conjugating enzyme E2D 1	7321	P51668	UB2D1_HUMAN	UQ_con PF00179 5-142	Ube2d1	2384911	P61080	UB2D1_MOUSE	UBE2	Ubiquitin-conjugating enzymes E2	Histone modification write	Histone ubiquitination	22438555	#	histone	H2BK48	H2BK48ub	#	22438555	Ubiquitination of TP53.
656	UBE2D3	#	12476	ubiquitin-conjugating enzyme E2D 3	7323	P61077	UB2D3_HUMAN	UQ_con PF00179 5-142	Ube2d3	1913355	P61079	UB2D3_MOUSE	UBE2	Ubiquitin-conjugating enzymes E2	Histone modification write	Histone ubiquitination	21772249	#	histone	H2AK119	H2AK119ub	#	21772249	Figure 7 in the reference (UBE2D3 =UbcH5c).
657	UBE2E1	#	12477	ubiquitin-conjugating enzyme E2E 1	7324	P51965	UB2E1_HUMAN	UQ_con PF00179 51-188	Ube2e1	107411	P52482	UB2E1_MOUSE	UBE2	Ubiquitin-conjugating enzymes E2	Histone modification write	Histone ubiquitination	16307923	#	histone	H2BK120	H2BK120ub	#	16307923	The human RNF20/40 complex functions as the E3 ligase and UbcH6 (=UBE2E1) as the ubiquitin E2-conjugating enzyme for histone H2B-K120 monoubiquitination.
658	UBE2H	#	12484	ubiquitin-conjugating enzyme E2H	7328	P62256	UBE2H_HUMAN	UQ_con PF00179 9-145	Ube2h	104632	P62257	UBE2H_MOUSE	UBE2	Ubiquitin-conjugating enzymes E2	Histone modification write	Histone ubiquitination	8132613	#	histone	H2A, H2B	H2Aub, H2Bub	#	8132613	The capacity of the UBC8I UbcH2 enzymes to ubiquitinate histones in vitro raises makes it possible that these enzymes may be involved in this process in vivo.
659	UBE2N	#	12492	ubiquitin-conjugating enzyme E2N	7334	P61088	UBE2N_HUMAN	UQ_con PF00179 7-144	Ube2n	1934835	P61089	UBE2N_MOUSE	UBE2	Ubiquitin-conjugating enzymes E2	Histone modification write	Histone ubiquitination	17709392	#	histone	H2AX	H2AXub	#	17709392	TIP60 regulates the ubiquitination of H2AX via the ubiquitin-conjugating enzyme UBC13 (=UBE2N), which is induced by DNA damage.
660	UBE2T	#	25009	ubiquitin-conjugating enzyme E2T (putative)	29089	Q9NPD8	UBE2T_HUMAN	UQ_con PF00179 6-147	Ube2t	1914446	Q9CQ37	UBE2T_MOUSE	UBE2	Ubiquitin-conjugating enzymes E2	Histone modification write	Histone ubiquitination	17938197	#	histone	#	#	#	17938197	histone
661	UBN1	New	12506	ubinuclein 1	29855	Q9NPG3	UBN1_HUMAN	HUN PF08729 115-169, UBN_AB PF14075 353-575	Ubn1	1891307	Q4G0F8	UBN1_MOUSE	#	#	Histone modification write cofactor	Histone methylation	19029251, 21807893	#	histone	#	#	#	#	Binds to proliferation-promoting genes and associates with histone methyltransferase activity that methylates lysine 9 of histone H3. Human CABIN1 is a functional member of the human HIRA/UBN1/ASF1a histone H3.3 chaperone complex.
662	UBR2	#	21289	ubiquitin protein ligase E3 component n-recognin 2	23304	Q8IWV8	UBR2_HUMAN	ClpS PF02617 221-302, Pfam-B_10464 PB010464 668-730, Pfam-B_14814 PB014814 1413-1491, Pfam-B_15951 PB015951 1298-1365, Pfam-B_2665 PB002665 1020-1065, zf-UBR PF02207 97-167	Ubr2	1861099	Q6WKZ8	UBR2_MOUSE	UBR	Ubiquitin protein ligase E3 component n-recognins	Histone modification write	Histone ubiquitination	#	#	histone	H2A	#	#	#	Plays a critical role in chromatin inactivation and chromosome-wide transcriptional silencing during meiosis via ubiquitination of histone H2A. (Annotated by similarity.)
663	UBR5	#	16806	ubiquitin protein ligase E3 component n-recognin 5	51366	O95071	UBR5_HUMAN	E3_UbLigase_EDD PF11547 178-230, HECT PF00632 2497-2799, PABP PF00658 2376-2449, Pfam-B_10556 PB010556 1381-1499, Pfam-B_14783 PB014783 601-649, Pfam-B_18259 PB018259 22-174, Pfam-B_5733 PB005733 1011-1149, Pfam-B_664 PB000664 651-1009, Pfam-B_8293 PB008293 1591-1748, Pfam-B_8878 PB008878 1249-1379, zf-UBR PF02207 1177-1248	Ubr5	1918040	Q80TP3	UBR5_MOUSE	UBR	Ubiquitin protein ligase E3 component n-recognins	Chromatin remodeling, Histone modification write cofactor	Histone ubiquitination	22884692	#	histone	H2A, H2AX	H2Aub, H2AXub	#	22884692	Excessive spreading of a DNA-damage-associated chromatin modification can occur. TRIP12 and UBR5 are two suppressors of such spreading.
664	UBR7	New	20344	ubiquitin protein ligase E3 component n-recognin 7 (putative)	55148	Q8N806	UBR7_HUMAN	Pfam-B_38998 PB038998 361-423, zf-UBR PF02207 44-115	Ubr7	1913872	Q8BU04	UBR7_MOUSE	UBR	Ubiquitin protein ligase E3 component n-recognins	DNA modification cofactor	DNA methylation	21745816	#	DNA	#	#	#	21745816	Part of the DNMT1/USP7/UHRF1 complex which increases DNA methylation efficiency.
665	UCHL5	#	19678	ubiquitin carboxyl-terminal hydrolase L5	51377	Q9Y5K5	UCHL5_HUMAN	Peptidase_C12 PF01088 7-211	Uchl5	1914848	Q9WUP7	UCHL5_MOUSE	INO80	INO80 complex subunits	Histone modification erase cofactor	Histone ubiquitination	18922472	Ino80	histone	#	#	#	18922472	Deubiquitination by Uch37 is activated by proteasomal binding, which enables Uch37 to process polyubiquitin chains. In the nucleus Uch37 is also associated with the human Ino80 chromatin-remodeling complex (hINO80). In hINO80, Uch37 is held in an inactive state; however, it can be activated by transient interaction of the Ino80 complex with the proteasome.
666	UHRF1	#	12556	ubiquitin-like with PHD and ring finger domains 1	29128	Q96T88	UHRF1_HUMAN	DUF3590 PF12148 140-236, PHD PF00628 317-366, SAD_SRA PF02182 415-586, ubiquitin PF00240 6-76	Uhrf1	1338889	Q8VDF2	UHRF1_MOUSE	RNF	RING-type (C3HC4) zinc fingers	Histone modification read, Histone modification write cofactor	Histone ubiquitination	17967883	#	histone, DNA	H3K9me3, H3R2, H3, mCG	H3ub	#	17967883	ICBP90 =UHRF1and its murine homologue Np95 are enriched in pericentric heterochromatin of interphase nuclei, and this localization is dependent on H3K9 methylation.
667	UHRF2	#	12557	ubiquitin-like with PHD and ring finger domains 2, E3 ubiquitin protein ligase	115426	Q96PU4	UHRF2_HUMAN	DUF3590 PF12148 177-261, PHD PF00628 346-395, SAD_SRA PF02182 444-616, ubiquitin PF00240 6-76	Uhrf2	1923718	Q7TMI3	UHRF2_MOUSE	RNF, PHF	RING-type (C3HC4) zinc fingers, Zinc fingers, PHD-type	Histone modification read	#	15361834	#	histone, DNA	H3K9me3, mCG	#	#	15361834	The SRA domain of the murine homologue of ICBP90=UHRF2, Np95, has histone H3-binding activity (Citterio et al., 2004). Methylated DNA twisted around histone H3 might be the primary target for Np95 and ICBP90 in vivo.
668	UIMC1	#	30298	ubiquitin interaction motif containing 1	51720	Q96RL1	UIMC1_HUMAN	Pfam-B_20901 PB020901 471-524	Uimc1	103185	Q5U5Q9	UIMC1_MOUSE	#	#	Histone modification read	#	19015238	BRCA1-A	histone	H2AK63ub, H2AXK63ub, H2BK63ub	#	#	19015238	The interaction between RAP80 =UIMC1 and ubiquitinated histones H2A and H2B is increased following DNA damage.
669	USP11	#	12609	ubiquitin specific peptidase 11	8237	P51784	UBP11_HUMAN	DUSP PF06337 99-185, Pfam-B_176820 PB176820 1-47, UCH PF00443 308-927, Ubiquitin_3 PF14836 198-285	Usp11	2384312	Q99K46	UBP11_MOUSE	USP	Ubiquitin-specific peptidases	Histone modification erase cofactor	Histone ubiquitination	20233726	#	histone	#	#	#	20233726	USP11 is a chromatin-associated protein and its catalytic activity is required for its genome maintenance activities. USP11 may be a DUB that functions in the DNA damage response to double-strand breaks.
670	USP12	New	20485	ubiquitin specific peptidase 12	219333	O75317	UBP12_HUMAN	UCH PF00443 38-366	Usp12	1270128	Q9D9M2	UBP12_MOUSE	USP	Ubiquitin-specific peptidases	Histone modification erase	Histone ubiquitination	22033037	#	histone	H2Aub	H2A	#	22033037	Involved in H2A deubiquitination.
671	USP15	#	12613	ubiquitin specific peptidase 15	9958	Q9Y4E8	UBP15_HUMAN	DUSP PF06337 27-119, UCH PF00443 288-930, USP7_C2 PF14533 459-614, Ubiquitin_3 PF14836 135-222	Usp15	101857	Q8R5H1	UBP15_MOUSE	USP	Ubiquitin-specific peptidases	Histone modification erase	Histone ubiquitination	24526689	#	histone	H2BK120ub	H2BK120	#	24526689	Enhanced Usp15 binding to ubH2B facilitates deubiquitination of ubH2B in free histones but not in nucleosomes.
672	USP16	#	12614	ubiquitin specific peptidase 16	10600	Q9Y5T5	UBP16_HUMAN	UCH PF00443 195-819, zf-UBP PF02148 48-128	Usp16	1921362	Q99LG0	UBP16_MOUSE	USP	Ubiquitin-specific peptidases	Histone modification erase	Histone ubiquitination	10077596	#	histone	H2Aub	H2A	#	10077596	Recombinant Ubp-M=USP16 is able to deubiquitinate histone H2A in vitro, and the phosphorylated form is also enzymatically active.
673	USP17L2	#	34434	ubiquitin specific peptidase 17-like family member 2	377630	Q6R6M4	U17L2_HUMAN	HABP4_PAI-RBP1 PF04774 374-458, Pfam-B_24444 PB024444 1-39, UCH PF00443 79-372	Usp17le	3643640	Q7M764	U17PE_MOUSE	#	#	Histone modification erase cofactor	Histone ubiquitination	21239494	#	histone	#	#	#	21239494	SDS3 is a key component of the histone deacetylase (HDAC)-dependent Sin3A co-repressor complex, serving to maintain its HDAC activity. Both exogenous and endogenous functional interaction between deubiquitinating enzyme USP17 = USP17L2 and human SDS3 has been reported.
674	USP21	#	12620	ubiquitin specific peptidase 21	27005	Q9UK80	UBP21_HUMAN	UCH PF00443 211-555	Usp21	1353665	Q9QZL6	UBP21_MOUSE	USP	Ubiquitin-specific peptidases	Histone modification erase	Histone ubiquitination	#	#	histone	H2Aub	H2A	#	#	Deubiquitinates histone H2A, a specific tag for epigenetic transcriptional repression, thereby acting as a coactivator. Deubiquitination of histone H2A releaves the repression of di- and trimethylation of histone H3 at 'Lys-4', resulting in regulation of transcriptional initiation. Regulates gene expression via histone H2A deubiquitination. (Annotated by similarity.)
675	USP22	#	12621	ubiquitin specific peptidase 22	23326	Q9UPT9	UBP22_HUMAN	UCH PF00443 175-517, zf-UBP PF02148 63-124	Usp22	2144157	Q5DU02	UBP22_MOUSE	USP	Ubiquitin-specific peptidases	Histone modification write cofactor	Histone ubiquitination	18469533	SAGA	histone	H2Aub, H2Bub	H2A, H2B	#	18469533	USP22 deubiquitylates histone H2A in addition to H2B. This supports a model in which the H2A ubiquitin hydrolase USP22 is coordinately expressed with Polycomb H2A ubiquitin ligases in order that the transcription of certain critical transforming genes be maintained in the face of the global repression mediated by Polycomb.
676	USP3	#	12626	ubiquitin specific peptidase 3	9960	Q9Y6I4	UBP3_HUMAN	UCH PF00443 158-508, zf-UBP PF02148 29-107	Usp3	2152450	Q91W36	UBP3_MOUSE	USP	Ubiquitin-specific peptidases	Histone modification write	Histone ubiquitination	17980597	#	histone	H2Aub, H2Bub	H2A, H2B	#	17980597	The ubiquitin-specific protease 3 USP3 is a deubiquitinating enzyme for uH2A and uH2B. USP3 dynamically associates with chromatin and deubiquitinates H2A/H2B in vivo.
677	USP36	#	20062	ubiquitin specific peptidase 36	57602	Q9P275	UBP36_HUMAN	Pfam-B_17191 PB017191 1088-1118, Pfam-B_20267 PB020267 1065-1087, UCH PF00443 121-420	Usp36	1919594	B1AQJ2	UBP36_MOUSE	USP	Ubiquitin-specific peptidases	Histone modification write cofactor	Histone ubiquitination	22622177	#	histone	H2Bub	H2B	#	22622177	Deubiquitination of histone H2B at the promoters of genes critical for cellular differentiation, thereby preventing histone H3 'Lys-4' trimethylation (H3K4).
678	USP44	#	20064	ubiquitin specific peptidase 44	84101	Q9H0E7	UBP44_HUMAN	UCH PF00443 272-675, zf-UBP PF02148 29-91	Usp44	3045318	Q8C2S0	UBP44_MOUSE	USP	Ubiquitin-specific peptidases	Histone modification erase	Histone ubiquitination	22681888	#	histone	H2Bub1	H2B	#	22681888	USP44 is most likely an H2Bub1-specific DUB, whose downregulation during ESC differentiation contributes to increased H2Bub1 levels.
679	USP46	New	20075	ubiquitin specific peptidase 46	64854	P62068	UBP46_HUMAN	UCH PF00443 34-362	Usp46	1916977	P62069	UBP46_MOUSE	USP	Ubiquitin-specific peptidases	Histone modification erase	Histone ubiquitination	22033037	#	histone	H2Aub	H2A	#	22033037	Involved in H2A deubiquitination.
680	USP49	#	20078	ubiquitin specific peptidase 49	25862	Q70CQ1	UBP49_HUMAN	UCH PF00443 252-654, zf-UBP PF02148 20-88	Usp49	2685391	Q6P9L4	UBP49_MOUSE	USP	Ubiquitin-specific peptidases	Histone modification erase	Histone ubiquitination	23824326	#	histone	H2Bub	H2B	#	23824326	Ubiquitin-specific peptidase 49 (USP49) is a histone H2B-specific deubiquitinase and shows that H2B deubiquitination by USP49 is required for efficient cotranscriptional splicing of a large set of exons.
681	USP7	New	12630	ubiquitin specific peptidase 7 (herpes virus-associated)	7874	Q93009	UBP7_HUMAN	MATH PF00917 56-197, Pfam-B_12182 PB012182 591-618, Pfam-B_45828 PB045828 1-39, UCH PF00443 213-518, USP7_C2 PF14533 874-1088, USP7_ICP0_bdg PF12436 619-865	Usp7	2182061	Q6A4J8	UBP7_MOUSE	USP	Ubiquitin-specific peptidases	Histone modification erase, DNA modification cofactor	Histone ubiquitination, DNA methylation	15749019	BCOR	histone, DNA	H2Bub	H2B	#	15749019	GMP synthetase stimulates histone H2B deubiquitylation by the epigenetic silencer USP7
682	UTY	#	12638	ubiquitously transcribed tetratricopeptide repeat containing, Y-linked	7404	O14607	UTY_HUMAN	JmjC PF02373 1080-1188, Pfam-B_2066 PB002066 1-49, Pfam-B_604 PB000604 580-716, Pfam-B_972 PB000972 718-1056, TPR_1 PF00515 127-160 315-348 349-377, TPR_17 PF13431 269-301, TPR_8 PF13181 202-233	Uty	894810	P79457	UTY_MOUSE	TTC	Tetratricopeptide (TTC) repeat domain containing	Histone modification erase	Histone ubiquitination	24798337	#	histone	H3K27me	#	#	24798337	The Jumonji C lysine demethylases (KDMs) are 2-oxoglutarate- and Fe(II)-dependent oxygenases. KDM6A (UTX) and KDM6B (JMJD3) are KDM6 subfamily members that catalyze demethylation of Nϵ-methylated histone 3 lysine 27 (H3K27), a mark important for transcriptional repression. Despite reports stating that UTY (KDM6C) is inactive as a KDM, we demonstrate by biochemical studies, employing MS and NMR, t…
683	VDR	#	12679	vitamin D (1,25- dihydroxyvitamin D3) receptor	7421	P11473	VDR_HUMAN	Hormone_recep PF00104 209-418, zf-C4 PF00105 22-91	Vdr	103076	P48281	VDR_MOUSE	NR	Nuclear hormone receptors	Chromatin remodeling cofactor, TF	#	16252006	#	histone	H2BK12ac, H3K14ac, H4K16ac	#	#	16252006	WINAC associates with chromatin through a physical interaction between the WSTF bromodomain and acetylated histones, which appears to be indispensable for VDR/promoter association for ligand-induced transrepression of 1α(OH)ase gene expression.
684	VPS72	#	11644	vacuolar protein sorting 72 homolog (S. cerevisiae)	6944	Q15906	VPS72_HUMAN	YL1 PF05764 4-218, YL1_C PF08265 290-319	Vps72	1202305	Q62481	VPS72_MOUSE	#	#	Histone modification write cofactor	Histone acetylation	14966270	NuA4, NuA4-related complex	chromatin	#	#	#	14966270	The YL1 =VPS72 protein is a subunit of the TRRAP/TIP60 HAT complex. The YL1 protein is also present in cells as a subunit of the previously uncharacterized mammalian SRCAP complex, which bears a striking similarity to the S. cerevisiae SWR1 chromatin remodeling complex.
685	VRK1	New	12718	vaccinia related kinase 1	7443	Q99986	VRK1_HUMAN	Pkinase PF00069 37-325	Vrk1	1261847	Q80X41	VRK1_MOUSE	#	#	Histone modification write	Histone phosphorylation	22194607	#	histone	H3S10, H3T3	H3S10ph, H3T3ph	#	#	Phosphorylates histones H3-S10, H3-T3.
686	WAC	New	17327	WW domain containing adaptor with coiled-coil	51322	Q9BTA9	WAC_HUMAN	WW PF00397 131-160	Wac	2387357	Q924H7	WAC_MOUSE	#	#	Histone modification write cofactor	Histone ubiquitination	21329877	#	histone	#	#	#	#	Regulates H2B ubiquitinations.
687	WDR5	#	12757	WD repeat domain 5	11091	P61964	WDR5_HUMAN	WD40 PF00400 36-73 77-115 119-157 161-199 203-242 246-287 291-331	Wdr5	2155884	P61965	WDR5_MOUSE	WDR	WD repeat domain containing	Histone modification read	#	16946699	ATAC, NSL, RING2-L3MBTL2, COMPASS, Menin-associated_HMT, MLL-HCF, CHD8, MLL2/3, COMPASS-like MLL1,2, MLL4/WBP7, COMPASS-like MLL3,4	histone	H3K4, H3K4me1, H3K4me2, H3K4me3	#	#	16946699	The WD40 domain of WDR5 represents a new class of histone methyl-lysine recognition domains that is important for recruiting H3K4 methyltransferases to K4-dimethylated histone H3 tail as well as for global and gene-specific K4 trimethylation. Here is given the crystal structures of full-length WDR5, WDR5Delta23 and its complexes with unmodified, mono-, di- and trimethylated histone H3K4 peptides.
688	WDR77	New	29652	WD repeat domain 77	79084	Q9BQA1	MEP50_HUMAN	Pfam-B_26289 PB026289 1-49, WD40 PF00400 117-153 157-196 245-284	Wdr77	1917715	Q99J09	MEP50_MOUSE	WDR	WD repeat domain containing	Histone modification write	Histone methylation	22009756	methylosome	histone	H2A, H4	H2Ame, H4me	#	#	Methylates histones H2A and H4 in Xenopus.
689	WDR82	#	28826	WD repeat domain 82	80335	Q6UXN9	WDR82_HUMAN	WD40 PF00400 12-49 97-135 245-267 273-304	Wdr82	1924555	Q8BFQ4	WDR82_MOUSE	WDR	WD repeat domain containing	Histone modification write cofactor	Histone methylation	17355966	COMPASS	histone	#	#	#	17355966	A mammalian Set1A complex analogous to the yeast Set1/COMPASS histone H3-Lys4 methyltransferase complex has previously been identified. WDR82 is a regulatory component of the SET1 complex implicated in the tethering of this complex to transcriptional start sites of active genes.
690	WHSC1	#	12766	Wolf-Hirschhorn syndrome candidate 1	7468	O96028	NSD2_HUMAN	HMG_box PF00505 455-508, PHD PF00628 833-875, PWWP PF00855 220-332 878-968, SET PF00856 1074-1180	Whsc1	1276574	Q8BVE8	NSD2_MOUSE	PHF	Zinc fingers, PHD-type	Histone modification write	Histone methylation	18172012	#	histone	H3K27	H3K27me	#	18172012	Multiple-myeloma-related WHSC1/MMSET isoform RE-IIBP is a histone methyltransferase with transcriptional repression activity.
691	WHSC1L1	#	12767	Wolf-Hirschhorn syndrome candidate 1-like 1	54904	Q9BZ95	NSD3_HUMAN	PWWP PF00855 268-378 958-1047, Pfam-B_7848 PB007848 619-671, SET PF00856 1156-1262	Whsc1l1	2142581	Q6P2L6	NSD3_MOUSE	#	#	Chromatin remodeling cofactor, TF	#	16682010	#	histone	H3K4, H3K27	#	#	16682010	WHISTLE =WHSC1L1 di-methylates H3K4 and di-, and tri-methylates H3K27 of histones.
692	WSB2	#	19222	WD repeat and SOCS box containing 2	55884	Q9NYS7	WSB2_HUMAN	Pfam-B_17306 PB017306 1-52, SOCS_box PF07525 366-402, WD40 PF00400 83-139 143-182 187-225 229-267 288-321 337-361	Wsb2	2144041	O54929	WSB2_MOUSE	WDR	WD repeat domain containing	Histone modification write	Histone ubiquitination	21070969	#	histone	#	#	#	#	May be a substrate-recognition component of a SCF-like ECS (Elongin-Cullin-SOCS-box protein) E3 ubiquitin ligase complex which mediates the ubiquitination and subsequent proteasomal degradation of target proteins, including histones. (Annotated by similarity).
693	YAF2	#	17363	YY1 associated factor 2	10138	Q8IY57	YAF2_HUMAN	zf-RanBP PF00641 20-46	Yaf2	1914307	Q99LW6	YAF2_MOUSE	#	#	Chromatin remodeling cofactor	#	11593398	BCOR, RING2-L3MBTL2, RING2-FBRS	chromatin	#	#	#	11593398	Both Myc and Yaf2 could play a role in chromatin remodeling complexes.
694	YEATS2	#	25489	YEATS domain containing 2	55689	Q9ULM3	YETS2_HUMAN	Pfam-B_10841 PB010841 976-1072, Pfam-B_13347 PB013347 678-756, Pfam-B_19332 PB019332 758-854, YEATS PF03366 231-314	Yeats2	2447762	Q3TUF7	YETS2_MOUSE	#	#	Histone chaperone	#	18838386	ATAC	histone	#	#	#	18838386	A YEATS2-NC2beta histone fold module that interacts with the TATA-binding protein (TBP) and negatively regulates transcription when recruited to a promoter. The p38 kinase-interacting protein (p38IP/FAM48A) is a novel component of STAGA with distant similarity to yeast Spt20.
695	YEATS4	#	24859	YEATS domain containing 4	8089	O95619	YETS4_HUMAN	YEATS PF03366 44-126	Yeats4	1927224	Q9CR11	YETS4_MOUSE	#	#	Histone modification write cofactor	Histone acetylation	14966270	NuA4, NuA4-related complex, SRCAP	histone	#	#	#	14966270	The essential GAS41 =YEATS4 protein is a member of the AF9/ENL-related (YEATS) family, and associated to transcription/chromatin-modifying complexes, including yeast NuA4, NuA3, Sas2, SWI/SNF, TFIID/mediator/TFIIF, and human SWI/SNF complexes.
696	YWHAB	#	12849	tyrosine 3-monooxygenase/tryptophan 5-monooxygenase activation protein, beta	7529	P31946	1433B_HUMAN	14-3-3 PF00244 5-238	Ywhab	1891917	Q9CQV8	1433B_MOUSE	#	#	Histone modification erase cofactor	Histone acetylation	10869435	#	histone	#	#	#	10869435	Regulation of histone deacetylase 4 and 5 and transcriptional activity by 14-3-3-dependent (=YWHAB) cellular localization.
697	YWHAE	#	12851	tyrosine 3-monooxygenase/tryptophan 5-monooxygenase activation protein, epsilon	7531	P62258	1433E_HUMAN	14-3-3 PF00244 4-239	Ywhae	894689	P62259	1433E_MOUSE	#	#	Histone modification erase cofactor	Histone acetylation	10869435	#	histone	#	#	#	10869435	Regulation of histone deacetylase 4 and 5 and transcriptional activity by 14-3-3-dependent (=YWHAE) cellular localization.
698	YWHAZ	#	12855	tyrosine 3-monooxygenase/tryptophan 5-monooxygenase activation protein, zeta	7534	P63104	1433Z_HUMAN	14-3-3 PF00244 3-236	Ywhaz	109484	P63101	1433Z_MOUSE	#	#	Histone modification read	#	16246723	#	histone	H3	#	#	16246723	14-3-3 =YWHAZ isoforms are proteins that bind modified H3 tail peptide tails in a strictly phosphorylation-dependent manner.
699	YY1	#	12856	YY1 transcription factor	7528	P25490	TYY1_HUMAN	zf-C2H2 PF00096 383-407, zf-H2C2_2 PF13465 339-365	Yy1	99150	Q00899	TYY1_MOUSE	INO80, ZNF	INO80 complex subunits, Zinc fingers, C2H2-type	Chromatin remodeling cofactor, TF	TF repressor	1.14455e+07	Ino80	DNA	DNA motif	#	#	1.14455e+07	YY1 is complex comprising components of the evolutionarily conserved INO80 chromatin-remodeling complex.
700	ZBTB16	New	12930	zinc finger and BTB domain containing 16	7704	Q05516	ZBT16_HUMAN	BTB PF00651 24-126, zf-C2H2 PF00096 491-512 630-652, zf-C2H2_4 PF13894 432-455, zf-C2H2_6 PF13912 460-486, zf-H2C2_2 PF13465 532-556 560-584 588-612	Zbtb16	103222	#	#	ZBTB, ZNF, BTBD	Zinc fingers, C2H2-type, BTB/POZ domain containing	Histone modification erase cofactor	Histone acetylation	9627120, 15467736	#	histone	#	#	#	#	Recruites SMRT-mSin3-HDAC co-repressor complex. The repressive domains of PLZF function by recruiting N-CoR/Sin3A co-repressor complexes which in turn recruit histone deacetylases (HDACs).
701	ZBTB33	#	16682	zinc finger and BTB domain containing 33	10009	Q86T24	KAISO_HUMAN	BTB PF00651 22-118, zf-H2C2_2 PF13465 508-532 537-561	Zbtb33	1927290	Q8BN78	KAISO_MOUSE	ZBTB, BTBD, ZNF	BTB/POZ domain containing, Zinc fingers, C2H2-type	Histone modification write cofactor, Histone modification erase cofactor, TF	Histone acetylation, Histone methylation, TF repressor	14527417	#	DNA	CG, mCG, DNA motif	#	#	14527417	Kaiso, a methyl CpG binding protein belonging to the BTB/POZ family of transcription factors, is a component of the human N-CoR complex. In vitro, the Kaiso/N-CoR complex binds specific CpG-rich sequences in a methylation-dependent manner. In vivo, Kaiso targets the N-CoR complex to the MTA2 gene promoter in a methylation-dependent manner. This repression also requires a functional N-CoR deacetyl…
702	ZBTB7C	#	31700	zinc finger and BTB domain containing 7C	201501	A1YPR0	ZBT7C_HUMAN	BTB PF00651 24-130, zf-H2C2_2 PF13465 379-403 406-431 434-459	Zbtb7c	2443302	Q8VCZ7	ZBT7C_MOUSE	ZBTB, ZNF, BTBD	Zinc fingers, C2H2-type, BTB/POZ domain containing	Histone modification cofactor	#	21804610	#	histone	#	#	#	21804610	Kr-pok =ZBTB7C competes with MIZ-1 in binding to these elements and represses transcription by inhibiting MIZ-1/p300 recruitment, which decreases the acetylation of histones H3 and H4.
703	ZCWPW1	#	23486	zinc finger, CW type with PWWP domain 1	55063	Q9H0M4	ZCPW1_HUMAN	PWWP PF00855 315-411, Pfam-B_36867 PB036867 512-557, zf-CW PF07496 254-303	Zcwpw1	2685899	Q6IR42	ZCPW1_MOUSE	#	#	Histone modification read	#	21423274	#	histone	H3K4me	#	#	21423274	Table 1 in the reference.
704	ZFP57	#	18791	ZFP57 zinc finger protein	346171	Q9NU63	ZFP57_HUMAN	KRAB PF01352 16-56, zf-C2H2 PF00096 91-113 175-197, zf-C2H2_4 PF13894 300-323 329-351 356-377, zf-H2C2_2 PF13465 133-156	Zfp57	99204	Q8C6P8	ZFP57_MOUSE	#	#	TF	TF repressor	#	#	DNA	mC, DNA motif	#	#	#	Acts by controlling DNA methylation during the earliest multicellular stages of development at multiple imprinting control regions. (UniProt)
705	ZGPAT	New	15948	zinc finger, CCCH-type with G patch domain	84619	Q8N5A5	ZGPAT_HUMAN	G-patch PF01585 333-376	Zgpat	2449939	Q8VDM1	ZGPAT_MOUSE	ZC3H, GPATCH	Zinc fingers, CCCH-type domain containing, "G patch domain containing"	TF	TF repressor	22498752	#	DNA	DNA motif	#	#	#	Recruits the chromatin multiprotein complex NuRD to target promoters.
706	ZHX1	#	12871	zinc fingers and homeoboxes 1	11244	Q9UKY1	ZHX1_HUMAN	Homeobox PF00046 297-339 467-521 573-623 665-717, Homez PF11569 776-827, Pfam-B_22595 PB022595 1-37	Zhx1	109271	P70121	ZHX1_MOUSE	ZNF, ZFHX	Zinc fingers, C2H2-type, Homeoboxes / ZF class	Chromatin remodeling, Histone modification write cofactor	Histone acetylation, Histone methylation	17303076	#	histone	#	#	#	17303076	Presence of a PWWP domain is required for interaction of ZHX1. This domain may function as a site of protein–protein interaction and influence chromatin remodeling, and thereby facilitate the fine tuning of transcriptional processes.
707	ZMYM2	#	12989	zinc finger, MYM-type 2	7750	Q9UBW7	ZMYM2_HUMAN	DUF3504 PF12012 1190-1361, Pfam-B_10252 PB010252 941-1179, Pfam-B_2297 PB002297 1-159, zf-FCS PF06467 323-363 365-409 417-456 459-502 528-570 576-616 631-671 719-758 760-799	Zmym2	1923257	Q9CU65	ZMYM2_MOUSE	ZMYM	Zinc fingers, MYM type	Histone modification erase cofactor, TF	Histone acetylation	12493763	BHC, LSD-CoREST	DNA	DNA motif	#	#	12493763	A family of HDAC1,2-associated complexes includes proteins with a putative role in DNA binding such as ZNF261/XFIM (=ZMYM3), ZNF198/FIM (=ZMYM2), and ZNF217.
708	ZMYM3	#	13054	zinc finger, MYM-type 3	9203	Q14202	ZMYM3_HUMAN	DUF3504 PF12012 1183-1354, Pfam-B_2297 PB002297 1-189, Pfam-B_24258 PB024258 191-229, Pfam-B_5192 PB005192 1100-1142, zf-FCS PF06467 304-343 345-389 402-440 443-488 490-532 538-578 583-623 626-664 671-710 712-751	Zmym3	1927231	Q9JLM4	ZMYM3_MOUSE	ZMYM	Zinc fingers, MYM type	Histone modification erase cofactor	Histone acetylation	12493763	BHC	DNA	#	#	#	12493763	A family of HDAC1,2-associated complexes includes proteins with a putative role in DNA binding such as ZNF261/XFIM (=ZMYM3), ZNF198/FIM (=ZMYM2), and ZNF217.
709	ZMYND11	New	16966	zinc finger, MYND-type containing 11	10771	Q15326	ZMY11_HUMAN	Bromodomain PF00439 122-203, PWWP PF00855 238-313, Pfam-B_7883 PB007883 342-530, Pfam-B_8532 PB008532 532-560	Zmynd11	1913755	Q8R5C8	ZMY11_MOUSE	ZMYND	Zinc fingers, MYND-type	Histone modification read	Histone methylation	22498752	#	histone	H3.3K36me3	#	#	#	ZMYND11 recognizes and binds histone H3.3 trimethylated at Lys-36 (H3.3K36me3), according to UniProt.
710	ZMYND8	New	9397	zinc finger, MYND-type containing 8	23613	Q9ULU4	PKCB1_HUMAN	Bromodomain PF00439 157-240, DUF3544 PF12064 412-622, PHD PF00628 90-133, PWWP PF00855 275-349, zf-MYND PF01753 1028-1062	Zmynd8	1918025	#	#	ZMYND, PHF	Zinc fingers, MYND-type, "Zinc fingers, PHD-type"	Histone modification erase cofactor	Histone acetylation	25123934	#	histone	#	#	#	#	ZMYND8 is part of the NuRD complex.
711	ZNF217	#	13009	zinc finger protein 217	7764	O75362	ZN217_HUMAN	Pfam-B_30131 PB030131 913-979, zf-C2H2 PF00096 128-150 156-178, zf-C2H2_4 PF13894 65-88 216-239 375-398, zf-H2C2_2 PF13465 485-510	#	#	#	#	ZNF	Zinc fingers, C2H2-type	Histone modification erase cofactor, TF	Histone acetylation, TF repressor	12493763	BHC, LSD-CoREST	DNA	#	#	#	12493763	A family of HDAC1,2-associated complexes includes proteins with a putative role in DNA binding such as ZNF261/XFIM (=ZMYM3), ZNF198/FIM (=ZMYM2), and ZNF217.
712	ZNF516	New	28990	zinc finger protein 516	9658	Q92618	ZN516_HUMAN	zf-C2H2 PF00096 248-270 276-298 1098-1120, zf-C2H2_4 PF13894 174-197, zf-H2C2_2 PF13465 48-73	Zfp516	2443957	Q7TSH3	ZN516_MOUSE	ZNF	Zinc fingers, C2H2-type	Histone modification erase cofactor, TF	Histone acetylation, TF repressor	23752268	LSD-CoREST	histone, DNA	#	#	#	23752268	Part of the HDAC interactome, TF annotation from Uniprot.
713	ZNF532	New	30940	zinc finger protein 532	55205	Q9HCE3	ZN532_HUMAN	Pfam-B_17557 PB017557 601-719, Pfam-B_19362 PB019362 831-959, zf-C2H2 PF00096 1265-1286	Zfp532	3036282	Q6NXK2	ZN532_MOUSE	ZNF	Zinc fingers, C2H2-type	Histone modification erase cofactor	Histone acetylation	25123934	#	histone	#	#	#	#	A member of NuRD complex.
714	ZNF541	New	25294	zinc finger protein 541	84215	Q9H0D2	ZN541_HUMAN	ELM2 PF01448 1074-1131, Pfam-B_17081 PB017081 567-665, Pfam-B_27795 PB027795 956-1034, Pfam-B_3685 PB003685 772-954, Pfam-B_40457 PB040457 1171-1225, zf-C2H2 PF00096 168-190, zf-C2H2_4 PF13894 140-163 196-221	Zfp541	3647699	Q0GGX2	ZN541_MOUSE	ZNF	Zinc fingers, C2H2-type	Chromatin remodeling	#	18849567	#	chromatin	#	#	#	#	Forms a complex with chromatin remodeling activity during spermatogenesis. UniProt: Component of some chromatin remodeling multiprotein complex that plays a role during spermatogenesis (by similarity).
715	ZNF592	New	28986	zinc finger protein 592	9640	Q92610	ZN592_HUMAN	Pfam-B_21220 PB021220 499-547, Pfam-B_27046 PB027046 771-913, Pfam-B_379 PB000379 1-97, zf-C2H2 PF00096 1013-1036 1043-1069	Zfp592	2443541	Q8BHZ4	ZN592_MOUSE	ZNF	Zinc fingers, C2H2-type	Histone modification erase cofactor	Histone acetylation	25123934	#	histone	#	#	#	#	A member of NuRD complex.
716	ZNF687	New	29277	zinc finger protein 687	57592	Q8N1G0	ZN687_HUMAN	zf-C2H2 PF00096 1200-1222, zf-C2H2_4 PF13894 858-881 963-986 993-1016	Zfp687	1925516	Q9D2D7	ZN687_MOUSE	#	#	Histone modification erase cofactor	Histone acetylation	25123934	#	histone	#	#	#	#	A member of NuRD complex.
717	ZNF711	#	13128	zinc finger protein 711	7552	Q9Y462	ZN711_HUMAN	Pfam-B_16491 PB016491 1-63, Zfx_Zfy_act PF04704 64-368, zf-C2H2 PF00096 383-405, zf-C2H2_4 PF13894 562-583 733-756, zf-H2C2_2 PF13465 490-516 519-543 604-630 690-715, zf-H2C2_5 PF13909 414-437 647-671	Zfp711	3045342	A2ANX9	ZN711_MOUSE	ZNF	Zinc fingers, C2H2-type	Histone modification erase cofactor	Histone acetylation	20346720	#	histone	#	#	#	20346720	The PHD domain of PHF8 binds to H3K4me3 and colocalizes with H3K4me3 at transcription initiation sites. Furthermore, PHF8 interacts with another XMLR protein, ZNF711, which binds to a subset of PHF8 target genes, including the XLMR gene JARID1C.
718	ZNHIT1	#	21688	zinc finger, HIT-type containing 1	10467	O43257	ZNHI1_HUMAN	zf-HIT PF04438 113-142	Znhit1	1917353	Q8R331	ZNHI1_MOUSE	ZNHIT	Zinc fingers, HIT-type	Chromatin remodeling cofactor, Histone modification erase cofactor	Histone acetylation	15647280	SRCAP	histone	#	#	#	15647280	YL1 protein is also present in cells as a subunit of the previously uncharacterized mammalian SRCAP complex, which bears a striking similarity to the recently described S. cerevisiae SWR1 chromatin remodeling complex and is composed of the SNF2-related SRCAP helicase, ARP6, ZnF/HIT1.
719	ZRANB3	#	25249	zinc finger, RAN-binding domain containing 3	84083	Q5FWF4	ZRAB3_HUMAN	HNH PF01844 1009-1051, Helicase_C PF00271 357-435, Pfam-B_14328 PB014328 729-854, SNF2_N PF00176 40-326, zf-RanBP PF00641 621-650	Zranb3	1918362	Q6NZP1	ZRAB3_MOUSE	ZRANB	Zinc fingers, RAN-binding domain containing	Chromatin remodeling, Histone modification read cofactor	Histone methylation	22705370	#	histone	#	#	#	22705370	All four proteins (HARP, HARP-like domain (HPL), SMARCA1, RAD54L) belong to the SNF2 =ZRANB3 family, whose members participate in a variety of processes including chromatin remodeling, transcription, DNA repair, and recombination.
720	ZZZ3	#	24523	zinc finger, ZZ-type containing 3	26009	Q8IYH5	ZZZ3_HUMAN	Myb_DNA-binding PF00249 652-703, Pfam-B_19065 PB019065 361-439, Pfam-B_22505 PB022505 211-359, ZZ PF00569 817-865	Zzz3	1920453	Q6KAQ7	ZZZ3_MOUSE	ZZZ	Zinc fingers, ZZ-type	Histone modification read	#	19103755	ATAC	histone	#	#	#	19103755	The SANT domain of c-Myb has been shown to bind histone H3 tails and position them for acetylation (35). Moreover, the SANT domains in ADA2a and ZZZ3/ATAC1 might enable the complex to associate with nucleosome tails in order to potentiate the catalytic activities of GCN5 and ATAC2, similar to what has been shown for the SANT domains in yeast Ada2 and Swi3.

## Sheet: Table S2
ABCA1
ABI1
ACVR1B
ACVR2A
ADM
ADORA2B
ADRM1
AHR
APLNR
AQP9
ATP2A2
ATP2B1
ATP2C1
AXL
BDKRB1
BEST1
BST2
BTG2
C3AR1
C5AR1
CALCRL
CCL17
CCL2
CCL20
CCL22
CCL24
CCL5
CCL7
CCR7
CCRL2
CD14
CD40
CD48
CD55
CD69
CD70
CD82
CDKN1A
CHST2
CLEC5A
CMKLR1
CSF1
CSF3
CSF3R
CX3CL1
CXCL10
CXCL11
CXCL6
CXCL9
CXCR6
CYBB
DCBLD2
EBI3
EDN1
EIF2AK2
EMP3
ADGRE1
EREG
F3
FFAR2
FPR1
FZD5
GABBR1
GCH1
GNA15
GNAI3
GP1BA
GPC3
GPR132
GPR183
HAS2
HBEGF
HIF1A
HPN
HRH1
ICAM1
ICAM4
ICOSLG
IFITM1
IFNAR1
IFNGR2
IL10
IL10RA
IL12B
IL15
IL15RA
IL18
IL18R1
IL18RAP
IL1A
IL1B
IL1R1
IL2RB
IL4R
IL6
IL7R
CXCL8
INHBA
IRAK2
IRF1
IRF7
ITGA5
ITGB3
ITGB8
KCNA3
KCNJ2
KCNMB2
KIF1B
KLF6
LAMP3
LCK
LCP2
LDLR
LIF
LPAR1
LTA
LY6E
LYN
MARCO
MEFV
MEP1A
MET
MMP14
MSR1
MXD1
MYC
NAMPT
NDP
NFKB1
NFKBIA
NLRP3
NMI
NMUR1
NOD2
NPFFR2
OLR1
OPRK1
OSM
OSMR
P2RX4
P2RX7
P2RY2
PCDH7
PDE4B
PDPN
PIK3R5
PLAUR
PROK2
PSEN1
PTAFR
PTGER2
PTGER4
PTGIR
PTPRE
PVR
RAF1
RASGRP1
RELA
RGS1
RGS16
RHOG
RIPK2
RNF144B
ROS1
RTP4
SCARF1
SCN1B
SELE
SELL
SELENOS
SEMA4D
SERPINE1
SGMS2
SLAMF1
SLC11A2
SLC1A2
SLC28A2
SLC31A1
SLC31A2
SLC4A4
SLC7A1
SLC7A2
SPHK1
SRI
STAB1
TACR1
TACR3
TAPBP
TIMP1
TLR1
TLR2
TLR3
TNFAIP6
TNFRSF1B
TNFRSF9
TNFSF10
TNFSF15
TNFSF9
TPBG
VIP

## Sheet: Table S3
id	HR	HR.95L	HR.95H	pvalue
HDGFL2	1.46173	1.06959	1.99765	0.0172145
ACTB	1.37886	1.02497	1.85494	0.0337587
ACTL6A	1.64204	1.27624	2.11269	0.000114848
ACTR3B	1.7775	1.05366	2.99859	0.0310926
ACTR5	1.94798	1.39378	2.72253	9.46865e-05
ACTR6	2.14143	1.46469	3.13083	8.51866e-05
ACTR8	2.05585	1.28305	3.29411	0.00273411
ADNP	1.54617	1.15758	2.0652	0.00316918
AEBP2	1.7518	1.18913	2.58071	0.00456433
ALKBH1	2.09962	1.22918	3.58646	0.00662081
ANP32A	1.50924	1.05751	2.15393	0.0233246
ANP32B	1.79882	1.36946	2.36279	2.44653e-05
ANP32E	1.61845	1.26457	2.07136	0.000130997
APBB1	1.34686	1.03207	1.75767	0.0283549
APEX1	1.72937	1.24369	2.4047	0.00112779
ARID1A	1.42977	1.10021	1.85804	0.00748641
ARID1B	1.45973	1.00326	2.12388	0.0480448
ASF1A	1.89124	1.4126	2.53206	1.86757e-05
ASF1B	1.33479	1.13646	1.56773	0.000433751
ASXL1	1.40022	1.03497	1.89437	0.0290473
ATF2	1.52126	1.10851	2.0877	0.00938131
ATN1	1.31452	1.04119	1.6596	0.0214835
ATR	1.98346	1.25034	3.14643	0.00362626
ATXN7L3	1.40578	1.06775	1.85083	0.0152199
AURKA	1.32116	1.1205	1.55776	0.000921063
AURKB	1.3481	1.15742	1.5702	0.000123652
BARD1	1.97623	1.40807	2.77364	8.19189e-05
BAZ1A	1.57938	1.16276	2.14528	0.00344324
BAZ2A	1.43902	1.09948	1.8834	0.00803331
BCOR	1.63634	1.24772	2.14601	0.000371201
BCORL1	1.72229	1.32852	2.23277	4.04801e-05
BMI1	1.79847	1.33087	2.43037	0.000133177
BPTF	1.38701	1.02153	1.88326	0.0360406
BRCA1	1.77003	1.29471	2.41985	0.000345098
BRCA2	2.06524	1.13415	3.76074	0.0177113
BRD3	1.33001	1.00751	1.75575	0.044137
BRD7	1.62884	1.10401	2.40318	0.0139476
BRD8	1.76931	1.27471	2.45581	0.000647422
BRD9	2.01813	1.43254	2.84308	5.92891e-05
BRDT	1.47309	1.06607	2.03551	0.0188892
BRMS1	1.42615	1.1144	1.82511	0.00479303
BRMS1L	2.11121	1.26361	3.52736	0.00432573
BRPF1	2.09383	1.41291	3.10291	0.000231172
BUB1	1.72903	1.38499	2.15851	1.31667e-06
CARM1	1.31809	1.0055	1.72786	0.0455325
CBX1	1.53951	1.21601	1.94906	0.000337084
CBX2	1.89604	1.54309	2.32971	1.14605e-09
CBX3	1.95652	1.46614	2.61093	5.13776e-06
CBX4	1.32178	1.04742	1.66802	0.0187621
CBX6	1.28219	1.06444	1.54449	0.00885545
CBX8	1.70081	1.25506	2.30487	0.000614646
CDC6	1.42904	1.20315	1.69734	4.7683e-05
CDC73	1.4703	1.09724	1.97019	0.00983841
CDK1	1.44031	1.2275	1.69002	7.72166e-06
CDK2	1.51031	1.19672	1.90608	0.000515975
CDK5	1.59615	1.16054	2.19527	0.0040328
CDK7	1.59007	1.16219	2.17546	0.00373416

## Sheet: Table S4
Gene	Coef
ANP32B	0.104902
ASF1A	0.19252
BCORL1	0.0691377
BMI1	0.106991
BUB1	0.0136043
CBX2	0.322859
CBX3	0.0947284
CDK1	0.00243857
CDK5	0.0267166

## Sheet: Table S5
sample	Subtype_Immune_Model_Based
TCGA-A5-A0GI-01	Wound Healing (Immune C1)
TCGA-S9-A7J2-01	Immunologically Quiet (Immune C5)
TCGA-EK-A2RE-01	IFN-gamma Dominant (Immune C2)
TCGA-D5-5538-01	IFN-gamma Dominant (Immune C2)
TCGA-F4-6854-01	Wound Healing (Immune C1)
TCGA-AX-A2H7-01	Wound Healing (Immune C1)
TCGA-C8-A1HL-01	Wound Healing (Immune C1)
TCGA-EW-A2FS-01	IFN-gamma Dominant (Immune C2)
TCGA-IR-A3L7-01	Wound Healing (Immune C1)
TCGA-05-4420-01	Wound Healing (Immune C1)
TCGA-2G-AAFZ-01	Wound Healing (Immune C1)
TCGA-DX-A3U8-01	Lymphocyte Depleted (Immune C4)
TCGA-GL-8500-01	Lymphocyte Depleted (Immune C4)
TCGA-CC-A3MA-01	Wound Healing (Immune C1)
TCGA-IN-7808-01	IFN-gamma Dominant (Immune C2)
TCGA-CC-A9FW-01	Inflammatory (Immune C3)
TCGA-AA-3982-01	IFN-gamma Dominant (Immune C2)
TCGA-B9-A8YH-01	Inflammatory (Immune C3)
TCGA-E1-A7YI-01	Lymphocyte Depleted (Immune C4)
TCGA-B5-A1MY-01	IFN-gamma Dominant (Immune C2)
TCGA-CH-5751-01	IFN-gamma Dominant (Immune C2)
TCGA-A2-A3XX-01	Wound Healing (Immune C1)
TCGA-DQ-5624-01	IFN-gamma Dominant (Immune C2)
TCGA-KK-A7B3-01	Inflammatory (Immune C3)
TCGA-HG-A2PA-01	IFN-gamma Dominant (Immune C2)
TCGA-06-5412-01	Lymphocyte Depleted (Immune C4)
TCGA-BP-4765-01	Inflammatory (Immune C3)
TCGA-EJ-8468-01	Inflammatory (Immune C3)
TCGA-CZ-5459-01	Inflammatory (Immune C3)
TCGA-KK-A8I5-01	Inflammatory (Immune C3)
TCGA-KP-A3W3-01	IFN-gamma Dominant (Immune C2)
TCGA-IQ-A61O-01	Wound Healing (Immune C1)
TCGA-BH-A18K-01	Wound Healing (Immune C1)
TCGA-DD-AAW0-01	Inflammatory (Immune C3)
TCGA-AG-A011-01	Wound Healing (Immune C1)
TCGA-AA-3511-01	IFN-gamma Dominant (Immune C2)
TCGA-Z7-A8R5-01	Wound Healing (Immune C1)
TCGA-39-5031-01	Wound Healing (Immune C1)
TCGA-ZG-A8QW-01	Inflammatory (Immune C3)
TCGA-DU-7302-01	Immunologically Quiet (Immune C5)
TCGA-DJ-A3UX-01	Inflammatory (Immune C3)
TCGA-ZN-A9VQ-01	Wound Healing (Immune C1)
TCGA-EI-6512-01	Wound Healing (Immune C1)
TCGA-J4-A83K-01	Inflammatory (Immune C3)
TCGA-2H-A9GF-01	Wound Healing (Immune C1)
TCGA-HZ-7922-01	TGF-beta Dominant (Immune C6)
TCGA-BJ-A28S-01	Inflammatory (Immune C3)
TCGA-AG-3578-01	Wound Healing (Immune C1)
TCGA-QG-A5YX-01	Wound Healing (Immune C1)
TCGA-AA-3553-01	Wound Healing (Immune C1)
TCGA-ZG-A9MC-01	IFN-gamma Dominant (Immune C2)
TCGA-FE-A238-01	IFN-gamma Dominant (Immune C2)
TCGA-DU-A7TI-01	Lymphocyte Depleted (Immune C4)
TCGA-BR-8372-01	IFN-gamma Dominant (Immune C2)
TCGA-HC-7742-01	Inflammatory (Immune C3)
TCGA-64-1679-01	Wound Healing (Immune C1)
TCGA-CV-5976-01	IFN-gamma Dominant (Immune C2)
TCGA-25-1315-01	IFN-gamma Dominant (Immune C2)
TCGA-R6-A8WC-01	Wound Healing (Immune C1)
TCGA-GE-A2C6-01	Inflammatory (Immune C3)
TCGA-CV-6948-01	Wound Healing (Immune C1)
TCGA-D1-A1NW-01	IFN-gamma Dominant (Immune C2)
TCGA-CJ-6028-01	Inflammatory (Immune C3)
TCGA-24-2297-01	IFN-gamma Dominant (Immune C2)
TCGA-CZ-5456-01	Inflammatory (Immune C3)
TCGA-AA-3693-01	Wound Healing (Immune C1)
TCGA-EM-A22Q-01	Inflammatory (Immune C3)
TCGA-49-6744-01	IFN-gamma Dominant (Immune C2)
TCGA-L5-A4ON-01	Lymphocyte Depleted (Immune C4)
TCGA-IB-7891-01	TGF-beta Dominant (Immune C6)
TCGA-ZN-A9VU-01	IFN-gamma Dominant (Immune C2)
TCGA-Q3-A5QY-01	Inflammatory (Immune C3)
TCGA-66-2794-01	IFN-gamma Dominant (Immune C2)
TCGA-AJ-A3BI-01	IFN-gamma Dominant (Immune C2)
TCGA-W2-A7UY-01	Inflammatory (Immune C3)
TCGA-E3-A3E2-01	Inflammatory (Immune C3)
TCGA-FB-A545-01	IFN-gamma Dominant (Immune C2)
TCGA-G4-6320-01	Wound Healing (Immune C1)
TCGA-EB-A41A-01	Wound Healing (Immune C1)
TCGA-55-6982-01	IFN-gamma Dominant (Immune C2)
TCGA-RC-A7SH-01	Lymphocyte Depleted (Immune C4)
TCGA-CD-8528-01	Lymphocyte Depleted (Immune C4)
TCGA-CM-6164-01	Wound Healing (Immune C1)
TCGA-C5-A1ME-01	Wound Healing (Immune C1)
TCGA-09-0369-01	Wound Healing (Immune C1)
TCGA-E2-A2P6-01	Inflammatory (Immune C3)
TCGA-VD-A8KF-01	Lymphocyte Depleted (Immune C4)
TCGA-AX-A0IZ-01	IFN-gamma Dominant (Immune C2)
TCGA-EL-A4JZ-01	Inflammatory (Immune C3)
TCGA-M7-A722-01	Lymphocyte Depleted (Immune C4)
TCGA-CV-A6K0-01	IFN-gamma Dominant (Immune C2)
TCGA-13-1512-01	IFN-gamma Dominant (Immune C2)
TCGA-BH-A1EN-01	Lymphocyte Depleted (Immune C4)
TCGA-D1-A17D-01	Inflammatory (Immune C3)
TCGA-AO-A1KT-01	Wound Healing (Immune C1)
TCGA-N9-A4Q1-01	Wound Healing (Immune C1)
TCGA-12-5299-01	Lymphocyte Depleted (Immune C4)
TCGA-EM-A3AN-01	Inflammatory (Immune C3)
TCGA-29-1761-01	IFN-gamma Dominant (Immune C2)
TCGA-BJ-A0ZJ-01	Inflammatory (Immune C3)
TCGA-P5-A5EX-01	Inflammatory (Immune C3)
TCGA-DJ-A4V2-01	Inflammatory (Immune C3)
TCGA-HT-8563-01	Lymphocyte Depleted (Immune C4)
TCGA-J8-A3O2-01	Inflammatory (Immune C3)
TCGA-E9-A3HO-01	IFN-gamma Dominant (Immune C2)
TCGA-AX-A1CA-01	IFN-gamma Dominant (Immune C2)
TCGA-A6-A567-01	Wound Healing (Immune C1)
TCGA-58-A46N-01	Wound Healing (Immune C1)
TCGA-B5-A1MR-01	IFN-gamma Dominant (Immune C2)
TCGA-A3-3383-01	IFN-gamma Dominant (Immune C2)
TCGA-NJ-A4YI-01	Inflammatory (Immune C3)
TCGA-D8-A1XJ-01	Wound Healing (Immune C1)
TCGA-VT-A80J-01	IFN-gamma Dominant (Immune C2)
TCGA-Q1-A73Q-01	IFN-gamma Dominant (Immune C2)
TCGA-AG-3587-01	IFN-gamma Dominant (Immune C2)
TCGA-BQ-5880-01	Inflammatory (Immune C3)
TCGA-75-7027-01	Wound Healing (Immune C1)
TCGA-BA-6870-01	IFN-gamma Dominant (Immune C2)
TCGA-73-4666-01	IFN-gamma Dominant (Immune C2)
TCGA-MV-A51V-01	Wound Healing (Immune C1)
TCGA-77-A5G6-01	Wound Healing (Immune C1)
TCGA-5P-A9K4-01	Inflammatory (Immune C3)
TCGA-VD-A8KE-01	Lymphocyte Depleted (Immune C4)
TCGA-56-A4BX-01	Wound Healing (Immune C1)
TCGA-E9-A3QA-01	IFN-gamma Dominant (Immune C2)
TCGA-BR-A4J9-01	Inflammatory (Immune C3)
TCGA-CV-6955-01	IFN-gamma Dominant (Immune C2)
TCGA-P3-A5Q6-01	Wound Healing (Immune C1)
TCGA-FG-A60K-01	Immunologically Quiet (Immune C5)
TCGA-D7-A4Z0-01	Inflammatory (Immune C3)
TCGA-QK-A64Z-01	IFN-gamma Dominant (Immune C2)
TCGA-2J-AABI-01	Wound Healing (Immune C1)
TCGA-AC-A2FK-01	Inflammatory (Immune C3)
TCGA-VP-A879-01	Inflammatory (Immune C3)
TCGA-29-A5NZ-01	Wound Healing (Immune C1)
TCGA-B5-A1MV-01	Wound Healing (Immune C1)
TCGA-DV-A4W0-01	Inflammatory (Immune C3)
TCGA-37-4129-01	Lymphocyte Depleted (Immune C4)
TCGA-DD-AAVZ-01	Lymphocyte Depleted (Immune C4)
TCGA-D5-6534-01	TGF-beta Dominant (Immune C6)
TCGA-DJ-A13R-01	Inflammatory (Immune C3)
TCGA-E9-A1R4-01	IFN-gamma Dominant (Immune C2)
TCGA-3U-A98F-01	Lymphocyte Depleted (Immune C4)
TCGA-77-8145-01	IFN-gamma Dominant (Immune C2)
TCGA-LL-A740-01	Wound Healing (Immune C1)
TCGA-F5-6863-01	Wound Healing (Immune C1)
TCGA-06-2565-01	Lymphocyte Depleted (Immune C4)
TCGA-33-AASD-01	Wound Healing (Immune C1)
TCGA-ET-A3BS-01	Inflammatory (Immune C3)
TCGA-DM-A1D4-01	Wound Healing (Immune C1)
TCGA-22-5478-01	Wound Healing (Immune C1)
TCGA-MN-A4N1-01	Wound Healing (Immune C1)
TCGA-LN-A4A8-01	IFN-gamma Dominant (Immune C2)
TCGA-55-7911-01	IFN-gamma Dominant (Immune C2)
TCGA-EY-A1GC-01	IFN-gamma Dominant (Immune C2)
TCGA-ED-A627-01	Inflammatory (Immune C3)
TCGA-N6-A4VC-01	Wound Healing (Immune C1)
TCGA-16-0846-01	Lymphocyte Depleted (Immune C4)
TCGA-C8-A3M8-01	Wound Healing (Immune C1)
TCGA-BH-A0BM-01	Inflammatory (Immune C3)
TCGA-DM-A0X9-01	Wound Healing (Immune C1)
TCGA-AY-A69D-01	Wound Healing (Immune C1)
TCGA-AN-A0XW-01	Wound Healing (Immune C1)
TCGA-55-A4DG-01	Inflammatory (Immune C3)
TCGA-RW-A684-01	Lymphocyte Depleted (Immune C4)
TCGA-XD-AAUL-01	Wound Healing (Immune C1)
TCGA-AA-3667-01	Wound Healing (Immune C1)
TCGA-ET-A2N4-01	Inflammatory (Immune C3)
TCGA-58-A46J-01	IFN-gamma Dominant (Immune C2)
TCGA-24-1551-01	IFN-gamma Dominant (Immune C2)
TCGA-06-2561-01	Lymphocyte Depleted (Immune C4)
TCGA-WC-A88A-01	Lymphocyte Depleted (Immune C4)
TCGA-DD-AAVV-01	Inflammatory (Immune C3)
TCGA-ZJ-A8QQ-01	IFN-gamma Dominant (Immune C2)
TCGA-37-4133-01	IFN-gamma Dominant (Immune C2)
TCGA-77-8146-01	Wound Healing (Immune C1)
TCGA-2G-AAHN-01	IFN-gamma Dominant (Immune C2)
TCGA-L9-A5IP-01	Wound Healing (Immune C1)
TCGA-CJ-5672-01	Inflammatory (Immune C3)
TCGA-73-4662-01	Inflammatory (Immune C3)
TCGA-3U-A98I-01	TGF-beta Dominant (Immune C6)
TCGA-CQ-5327-01	IFN-gamma Dominant (Immune C2)
TCGA-FI-A2F4-01	IFN-gamma Dominant (Immune C2)
TCGA-E2-A1LL-01	Wound Healing (Immune C1)
TCGA-FD-A3SR-01	IFN-gamma Dominant (Immune C2)
TCGA-KK-A8II-01	Lymphocyte Depleted (Immune C4)
TCGA-BH-A28O-01	Inflammatory (Immune C3)
TCGA-XV-AAZW-01	Wound Healing (Immune C1)
TCGA-BJ-A0Z2-01	Inflammatory (Immune C3)
TCGA-DK-A6B0-01	Lymphocyte Depleted (Immune C4)
TCGA-97-7553-01	Inflammatory (Immune C3)
TCGA-ET-A2N0-01	Inflammatory (Immune C3)
TCGA-YB-A89D-01	Wound Healing (Immune C1)
TCGA-CH-5752-01	Inflammatory (Immune C3)
TCGA-77-7142-01	IFN-gamma Dominant (Immune C2)
TCGA-CR-7374-01	IFN-gamma Dominant (Immune C2)
TCGA-KS-A4I1-01	Inflammatory (Immune C3)
TCGA-60-2719-01	IFN-gamma Dominant (Immune C2)
TCGA-VR-A8Q7-01	Wound Healing (Immune C1)
TCGA-A7-A4SC-01	Inflammatory (Immune C3)
TCGA-YU-A90Y-01	IFN-gamma Dominant (Immune C2)
TCGA-FD-A5BS-01	IFN-gamma Dominant (Immune C2)
TCGA-IG-A3Y9-01	IFN-gamma Dominant (Immune C2)
TCGA-VR-A8EY-01	Wound Healing (Immune C1)
TCGA-J7-6720-01	Inflammatory (Immune C3)
TCGA-E9-A24A-01	Lymphocyte Depleted (Immune C4)
TCGA-49-AARE-01	Wound Healing (Immune C1)
TCGA-BC-4073-01	IFN-gamma Dominant (Immune C2)
TCGA-A6-2671-01	IFN-gamma Dominant (Immune C2)
TCGA-DK-A1AD-01	IFN-gamma Dominant (Immune C2)
TCGA-B6-A400-01	IFN-gamma Dominant (Immune C2)
TCGA-EM-A2OW-01	Inflammatory (Immune C3)
TCGA-XF-AAMQ-01	IFN-gamma Dominant (Immune C2)
TCGA-BB-A5HY-01	IFN-gamma Dominant (Immune C2)
TCGA-AG-3742-01	Wound Healing (Immune C1)
TCGA-WB-A816-01	Inflammatory (Immune C3)
TCGA-EA-A410-01	Wound Healing (Immune C1)
TCGA-CN-4722-01	Wound Healing (Immune C1)
TCGA-AN-A041-01	Wound Healing (Immune C1)
TCGA-13-0899-01	Wound Healing (Immune C1)
TCGA-AY-A8YK-01	Wound Healing (Immune C1)
TCGA-QA-A7B7-01	Lymphocyte Depleted (Immune C4)
TCGA-A5-AB3J-01	Inflammatory (Immune C3)
TCGA-50-8460-01	Inflammatory (Immune C3)
TCGA-PG-A917-01	IFN-gamma Dominant (Immune C2)
TCGA-IB-7889-01	TGF-beta Dominant (Immune C6)
TCGA-EM-A3SY-01	Lymphocyte Depleted (Immune C4)
TCGA-ZG-A9L1-01	Inflammatory (Immune C3)
TCGA-CN-5361-01	IFN-gamma Dominant (Immune C2)
TCGA-EX-A3L1-01	Wound Healing (Immune C1)
TCGA-50-5933-01	TGF-beta Dominant (Immune C6)
TCGA-EM-A3O7-01	Inflammatory (Immune C3)
TCGA-IE-A4EH-01	Wound Healing (Immune C1)
TCGA-A2-A04Y-01	IFN-gamma Dominant (Immune C2)
TCGA-43-3394-01	Wound Healing (Immune C1)
TCGA-ZF-AA4T-01	IFN-gamma Dominant (Immune C2)
TCGA-MQ-A6BQ-01	Lymphocyte Depleted (Immune C4)
TCGA-E2-A1LH-01	IFN-gamma Dominant (Immune C2)
TCGA-ET-A39P-01	Inflammatory (Immune C3)
TCGA-78-7155-01	Wound Healing (Immune C1)
TCGA-2G-AAM4-01	Wound Healing (Immune C1)
TCGA-AG-3727-01	Wound Healing (Immune C1)
TCGA-E7-A3X6-01	IFN-gamma Dominant (Immune C2)
TCGA-5M-AAT4-01	Wound Healing (Immune C1)
TCGA-24-1474-01	Lymphocyte Depleted (Immune C4)
TCGA-3H-AB3U-01	Wound Healing (Immune C1)
TCGA-CM-6167-01	Wound Healing (Immune C1)
TCGA-IZ-8196-01	Inflammatory (Immune C3)
TCGA-CR-7370-01	Wound Healing (Immune C1)
TCGA-BQ-5888-01	Inflammatory (Immune C3)
TCGA-B6-A0RH-01	IFN-gamma Dominant (Immune C2)
TCGA-EL-A3ZG-01	Inflammatory (Immune C3)
TCGA-EL-A3CR-01	Inflammatory (Immune C3)
TCGA-AA-3520-01	Wound Healing (Immune C1)
TCGA-A8-A07W-01	Wound Healing (Immune C1)
TCGA-QR-A6GY-01	Lymphocyte Depleted (Immune C4)
TCGA-VD-A8KA-01	Lymphocyte Depleted (Immune C4)
TCGA-YL-A8HJ-01	Inflammatory (Immune C3)
TCGA-64-1677-01	IFN-gamma Dominant (Immune C2)
TCGA-AU-6004-01	IFN-gamma Dominant (Immune C2)
TCGA-GU-A762-01	IFN-gamma Dominant (Immune C2)
TCGA-2Z-A9JK-01	Inflammatory (Immune C3)
TCGA-CS-5397-01	Lymphocyte Depleted (Immune C4)
TCGA-AX-A3G8-01	Wound Healing (Immune C1)
TCGA-B5-A11Q-01	Inflammatory (Immune C3)
TCGA-AA-3812-01	Inflammatory (Immune C3)
TCGA-AR-A1AS-01	Lymphocyte Depleted (Immune C4)
TCGA-CZ-4860-01	Lymphocyte Depleted (Immune C4)
TCGA-DD-AACA-01	Inflammatory (Immune C3)
TCGA-09-2048-01	Wound Healing (Immune C1)
TCGA-HU-A4GQ-01	IFN-gamma Dominant (Immune C2)
TCGA-E1-5322-01	Immunologically Quiet (Immune C5)
TCGA-73-4670-01	Wound Healing (Immune C1)
TCGA-ZG-A9L5-01	Inflammatory (Immune C3)
TCGA-CN-5365-01	IFN-gamma Dominant (Immune C2)
TCGA-MT-A7BN-01	Wound Healing (Immune C1)
TCGA-BR-4371-01	IFN-gamma Dominant (Immune C2)
TCGA-B0-5700-01	Inflammatory (Immune C3)
TCGA-97-7552-01	Inflammatory (Immune C3)
TCGA-BF-A5ER-01	Lymphocyte Depleted (Immune C4)
TCGA-JW-A5VI-01	IFN-gamma Dominant (Immune C2)
TCGA-XK-AAJT-01	Lymphocyte Depleted (Immune C4)
TCGA-56-A4BW-01	IFN-gamma Dominant (Immune C2)
TCGA-56-8308-01	Wound Healing (Immune C1)
TCGA-D1-A102-01	Wound Healing (Immune C1)
TCGA-CV-6956-01	IFN-gamma Dominant (Immune C2)
TCGA-AA-3854-01	Wound Healing (Immune C1)
TCGA-AP-A056-01	Wound Healing (Immune C1)
TCGA-DQ-5631-01	Wound Healing (Immune C1)
TCGA-85-8353-01	Wound Healing (Immune C1)
TCGA-36-1580-01	Wound Healing (Immune C1)
TCGA-OL-A66O-01	IFN-gamma Dominant (Immune C2)
TCGA-HP-A5N0-01	Inflammatory (Immune C3)
TCGA-CR-7369-01	IFN-gamma Dominant (Immune C2)
TCGA-55-A48Z-01	Wound Healing (Immune C1)
TCGA-AP-A1E3-01	Wound Healing (Immune C1)
TCGA-SC-A6LP-01	Wound Healing (Immune C1)
TCGA-HT-8558-01	Immunologically Quiet (Immune C5)
TCGA-FD-A43S-01	Inflammatory (Immune C3)
TCGA-5B-A90C-01	IFN-gamma Dominant (Immune C2)
TCGA-EW-A1P0-01	Lymphocyte Depleted (Immune C4)
TCGA-A5-A0GX-01	Inflammatory (Immune C3)
TCGA-QK-A6IG-01	IFN-gamma Dominant (Immune C2)
TCGA-22-4604-01	Wound Healing (Immune C1)
TCGA-BT-A42F-01	IFN-gamma Dominant (Immune C2)
TCGA-61-1900-01	Wound Healing (Immune C1)
TCGA-Y8-A894-01	Inflammatory (Immune C3)
TCGA-S9-A6U8-01	Immunologically Quiet (Immune C5)
TCGA-DC-5337-01	Wound Healing (Immune C1)
TCGA-CV-7261-01	Wound Healing (Immune C1)
TCGA-DJ-A3V7-01	Inflammatory (Immune C3)
TCGA-KL-8345-01	Immunologically Quiet (Immune C5)
TCGA-BP-4998-01	Inflammatory (Immune C3)
TCGA-ZH-A8Y5-01	Inflammatory (Immune C3)
TCGA-EL-A3T9-01	TGF-beta Dominant (Immune C6)
TCGA-OR-A5J2-01	Inflammatory (Immune C3)
TCGA-BR-8363-01	IFN-gamma Dominant (Immune C2)
TCGA-T2-A6X2-01	IFN-gamma Dominant (Immune C2)
TCGA-CR-6492-01	IFN-gamma Dominant (Immune C2)
TCGA-G2-A3IB-01	IFN-gamma Dominant (Immune C2)
TCGA-EW-A1PC-01	IFN-gamma Dominant (Immune C2)
TCGA-BG-A0M3-01	Wound Healing (Immune C1)
TCGA-GM-A2DA-01	Wound Healing (Immune C1)
TCGA-CJ-5675-01	Inflammatory (Immune C3)
TCGA-CU-A3KJ-01	Wound Healing (Immune C1)
TCGA-A7-A0CH-01	Wound Healing (Immune C1)
TCGA-CM-6168-01	Wound Healing (Immune C1)
TCGA-E9-A2JS-01	IFN-gamma Dominant (Immune C2)
TCGA-EA-A1QT-01	IFN-gamma Dominant (Immune C2)
TCGA-L6-A4EP-01	Inflammatory (Immune C3)
TCGA-W4-A7U4-01	IFN-gamma Dominant (Immune C2)
TCGA-4E-A92E-01	IFN-gamma Dominant (Immune C2)
TCGA-HQ-A5ND-01	IFN-gamma Dominant (Immune C2)
TCGA-EL-A3ZL-01	Inflammatory (Immune C3)
TCGA-XY-A8S3-01	IFN-gamma Dominant (Immune C2)
TCGA-75-7031-01	IFN-gamma Dominant (Immune C2)
TCGA-EW-A6SB-01	IFN-gamma Dominant (Immune C2)
TCGA-A5-A1OG-01	IFN-gamma Dominant (Immune C2)
TCGA-44-A47A-01	IFN-gamma Dominant (Immune C2)
TCGA-B6-A0WV-01	Wound Healing (Immune C1)
TCGA-WB-A81J-01	Inflammatory (Immune C3)
TCGA-2G-AAL5-01	Wound Healing (Immune C1)
TCGA-HE-7129-01	Inflammatory (Immune C3)
TCGA-05-4398-01	IFN-gamma Dominant (Immune C2)
TCGA-HD-7753-01	IFN-gamma Dominant (Immune C2)
TCGA-FI-A2EU-01	IFN-gamma Dominant (Immune C2)
TCGA-BA-5559-01	IFN-gamma Dominant (Immune C2)
TCGA-KK-A59X-01	Lymphocyte Depleted (Immune C4)
TCGA-LN-A4MQ-01	Wound Healing (Immune C1)
TCGA-UL-AAZ6-01	IFN-gamma Dominant (Immune C2)
TCGA-B6-A0RG-01	IFN-gamma Dominant (Immune C2)
TCGA-SP-A6QC-01	Lymphocyte Depleted (Immune C4)
TCGA-SJ-A6ZI-01	IFN-gamma Dominant (Immune C2)
TCGA-67-3773-01	Inflammatory (Immune C3)
TCGA-24-1562-01	Wound Healing (Immune C1)
TCGA-VS-AA62-01	IFN-gamma Dominant (Immune C2)
TCGA-EM-A3SU-01	Inflammatory (Immune C3)
TCGA-HT-7874-01	Immunologically Quiet (Immune C5)
TCGA-77-8007-01	Wound Healing (Immune C1)
TCGA-D1-A179-01	Wound Healing (Immune C1)
TCGA-FK-A3SG-01	Inflammatory (Immune C3)
TCGA-77-7463-01	Wound Healing (Immune C1)
TCGA-S9-A6TV-01	Lymphocyte Depleted (Immune C4)
TCGA-BH-A6R9-01	Wound Healing (Immune C1)
TCGA-39-5039-01	Wound Healing (Immune C1)
TCGA-UC-A7PG-01	Wound Healing (Immune C1)
TCGA-DK-A3IS-01	Wound Healing (Immune C1)
TCGA-BR-4363-01	IFN-gamma Dominant (Immune C2)
TCGA-CV-6943-01	IFN-gamma Dominant (Immune C2)
TCGA-64-5781-01	Wound Healing (Immune C1)
TCGA-L5-A4OX-01	IFN-gamma Dominant (Immune C2)
TCGA-UY-A8OD-01	Wound Healing (Immune C1)
TCGA-EO-A2CH-01	IFN-gamma Dominant (Immune C2)
TCGA-CQ-7068-01	IFN-gamma Dominant (Immune C2)
TCGA-VM-A8CD-01	Lymphocyte Depleted (Immune C4)
TCGA-D8-A1JN-01	Inflammatory (Immune C3)
TCGA-CV-5444-01	IFN-gamma Dominant (Immune C2)
TCGA-AR-A24P-01	Wound Healing (Immune C1)
TCGA-EA-A97N-01	IFN-gamma Dominant (Immune C2)
TCGA-LN-A49K-01	IFN-gamma Dominant (Immune C2)
TCGA-SX-A7SM-01	Lymphocyte Depleted (Immune C4)
TCGA-DJ-A4V5-01	Inflammatory (Immune C3)
TCGA-DD-AAEI-01	Lymphocyte Depleted (Immune C4)
TCGA-AZ-4615-01	IFN-gamma Dominant (Immune C2)
TCGA-06-0132-01	Lymphocyte Depleted (Immune C4)
TCGA-VR-A8EO-01	Wound Healing (Immune C1)
TCGA-HT-7616-01	Lymphocyte Depleted (Immune C4)
TCGA-CR-7395-01	IFN-gamma Dominant (Immune C2)
TCGA-DJ-A2PS-01	Inflammatory (Immune C3)
TCGA-BR-7196-01	IFN-gamma Dominant (Immune C2)
TCGA-AA-A02H-01	Wound Healing (Immune C1)
TCGA-AP-A0LL-01	Inflammatory (Immune C3)
TCGA-BP-4777-01	Inflammatory (Immune C3)
TCGA-24-2290-01	Lymphocyte Depleted (Immune C4)
TCGA-ET-A39J-01	Lymphocyte Depleted (Immune C4)
TCGA-E9-A1N9-01	Wound Healing (Immune C1)
TCGA-B6-A0I9-01	Wound Healing (Immune C1)
TCGA-CN-6022-01	Wound Healing (Immune C1)
TCGA-E8-A242-01	Inflammatory (Immune C3)
TCGA-DJ-A2Q5-01	Inflammatory (Immune C3)
TCGA-DW-7963-01	Inflammatory (Immune C3)
TCGA-E2-A1L9-01	IFN-gamma Dominant (Immune C2)
TCGA-NC-A5HE-01	IFN-gamma Dominant (Immune C2)
TCGA-BP-4797-01	Inflammatory (Immune C3)
TCGA-E5-A4U1-01	Wound Healing (Immune C1)
TCGA-OE-A75W-01	Wound Healing (Immune C1)
TCGA-DX-AB3C-01	Wound Healing (Immune C1)
TCGA-BP-4762-01	Inflammatory (Immune C3)
TCGA-AR-A1AP-01	IFN-gamma Dominant (Immune C2)
TCGA-KT-A7W1-01	Lymphocyte Depleted (Immune C4)
TCGA-44-3919-01	IFN-gamma Dominant (Immune C2)
TCGA-39-5035-01	IFN-gamma Dominant (Immune C2)
TCGA-CV-6952-01	IFN-gamma Dominant (Immune C2)
TCGA-BR-4367-01	IFN-gamma Dominant (Immune C2)
TCGA-CN-A63T-01	IFN-gamma Dominant (Immune C2)
TCGA-BH-A0H5-01	TGF-beta Dominant (Immune C6)
TCGA-OK-A5Q2-01	Inflammatory (Immune C3)
TCGA-B5-A0K9-01	Wound Healing (Immune C1)
TCGA-CV-A45P-01	IFN-gamma Dominant (Immune C2)
TCGA-BH-A0E6-01	Wound Healing (Immune C1)
TCGA-D8-A1JA-01	Lymphocyte Depleted (Immune C4)
TCGA-56-7221-01	IFN-gamma Dominant (Immune C2)
TCGA-4G-AAZT-01	Inflammatory (Immune C3)
TCGA-VR-A8EX-01	IFN-gamma Dominant (Immune C2)
TCGA-B0-4844-01	IFN-gamma Dominant (Immune C2)
TCGA-P5-A5F2-01	Immunologically Quiet (Immune C5)
TCGA-BP-4352-01	Wound Healing (Immune C1)
TCGA-99-8032-01	Wound Healing (Immune C1)
TCGA-BH-A0BW-01	IFN-gamma Dominant (Immune C2)
TCGA-DW-7841-01	Inflammatory (Immune C3)
TCGA-H7-8502-01	IFN-gamma Dominant (Immune C2)
TCGA-CV-A6JN-01	IFN-gamma Dominant (Immune C2)
TCGA-OR-A5LN-01	Inflammatory (Immune C3)
TCGA-BH-A0HB-01	IFN-gamma Dominant (Immune C2)
TCGA-AG-3609-01	IFN-gamma Dominant (Immune C2)
TCGA-29-1695-01	Lymphocyte Depleted (Immune C4)
TCGA-H2-A2K9-01	Inflammatory (Immune C3)
TCGA-G9-7509-01	Inflammatory (Immune C3)
TCGA-FV-A2QR-01	Inflammatory (Immune C3)
TCGA-19-2629-01	Lymphocyte Depleted (Immune C4)
TCGA-B2-4098-01	Inflammatory (Immune C3)
TCGA-D7-8575-01	Inflammatory (Immune C3)
TCGA-HT-7607-01	Immunologically Quiet (Immune C5)
TCGA-CR-7380-01	IFN-gamma Dominant (Immune C2)
TCGA-43-2576-01	Wound Healing (Immune C1)
TCGA-DJ-A2PW-01	IFN-gamma Dominant (Immune C2)
TCGA-N8-A56S-01	Wound Healing (Immune C1)
TCGA-BR-8367-01	Wound Healing (Immune C1)
TCGA-ET-A3BW-01	Inflammatory (Immune C3)
TCGA-06-0238-01	Lymphocyte Depleted (Immune C4)
TCGA-FB-AAQ3-01	IFN-gamma Dominant (Immune C2)
TCGA-CJ-5679-01	Inflammatory (Immune C3)
TCGA-C5-A8YR-01	IFN-gamma Dominant (Immune C2)
TCGA-AQ-A54O-01	Wound Healing (Immune C1)
TCGA-V1-A9Z7-01	Wound Healing (Immune C1)
TCGA-KL-8346-01	Inflammatory (Immune C3)
TCGA-FE-A239-01	Inflammatory (Immune C3)
TCGA-DQ-7594-01	IFN-gamma Dominant (Immune C2)
TCGA-XF-A8HF-01	Wound Healing (Immune C1)
TCGA-KQ-A41P-01	Wound Healing (Immune C1)
TCGA-DX-A8BH-01	IFN-gamma Dominant (Immune C2)
TCGA-DD-AACT-01	Inflammatory (Immune C3)
TCGA-BL-A13I-01	Lymphocyte Depleted (Immune C4)
TCGA-DX-A7EU-01	Inflammatory (Immune C3)
TCGA-B6-A0WZ-01	IFN-gamma Dominant (Immune C2)
TCGA-C8-A135-01	Wound Healing (Immune C1)
TCGA-39-5027-01	Wound Healing (Immune C1)
TCGA-HD-7917-01	IFN-gamma Dominant (Immune C2)
TCGA-A5-A0VQ-01	Wound Healing (Immune C1)
TCGA-22-5485-01	Lymphocyte Depleted (Immune C4)
TCGA-EL-A4K1-01	Inflammatory (Immune C3)
TCGA-H4-A2HQ-01	IFN-gamma Dominant (Immune C2)
TCGA-AK-3427-01	Lymphocyte Depleted (Immune C4)
TCGA-DJ-A2PX-01	Inflammatory (Immune C3)
TCGA-BH-A0BJ-01	Inflammatory (Immune C3)
TCGA-BH-A203-01	Wound Healing (Immune C1)
TCGA-BG-A0M0-01	Wound Healing (Immune C1)
TCGA-24-1419-01	IFN-gamma Dominant (Immune C2)
TCGA-AG-3583-01	Wound Healing (Immune C1)
TCGA-V4-A9F7-01	Lymphocyte Depleted (Immune C4)
TCGA-GL-A9DD-01	Inflammatory (Immune C3)
TCGA-13-A5FT-01	IFN-gamma Dominant (Immune C2)
TCGA-WB-A81M-01	Lymphocyte Depleted (Immune C4)
TCGA-HT-7873-01	Immunologically Quiet (Immune C5)
TCGA-55-A491-01	IFN-gamma Dominant (Immune C2)
TCGA-FY-A3NM-01	Inflammatory (Immune C3)
TCGA-06-0749-01	Lymphocyte Depleted (Immune C4)
TCGA-ND-A4WF-01	Wound Healing (Immune C1)
TCGA-AZ-4681-01	Wound Healing (Immune C1)
TCGA-46-6025-01	IFN-gamma Dominant (Immune C2)
TCGA-FE-A236-01	Lymphocyte Depleted (Immune C4)
TCGA-ZF-AA4W-01	IFN-gamma Dominant (Immune C2)
TCGA-UY-A9PA-01	IFN-gamma Dominant (Immune C2)
TCGA-AA-3968-01	Wound Healing (Immune C1)
TCGA-BG-A0MO-01	IFN-gamma Dominant (Immune C2)
TCGA-HT-7603-01	Immunologically Quiet (Immune C5)
TCGA-AJ-A2QN-01	Wound Healing (Immune C1)
TCGA-AJ-A3NF-01	IFN-gamma Dominant (Immune C2)
TCGA-FU-A40J-01	IFN-gamma Dominant (Immune C2)
TCGA-B9-4116-01	Inflammatory (Immune C3)
TCGA-BH-A0C7-01	IFN-gamma Dominant (Immune C2)
TCGA-50-6595-01	IFN-gamma Dominant (Immune C2)
TCGA-DB-A64P-01	Immunologically Quiet (Immune C5)
TCGA-BP-4981-01	Inflammatory (Immune C3)
TCGA-VS-A9V5-01	Wound Healing (Immune C1)
TCGA-AK-3428-01	Inflammatory (Immune C3)
TCGA-CR-7373-01	IFN-gamma Dominant (Immune C2)
TCGA-G4-6311-01	Wound Healing (Immune C1)
TCGA-BH-A8FZ-01	IFN-gamma Dominant (Immune C2)
TCGA-S3-AA17-01	IFN-gamma Dominant (Immune C2)
TCGA-DF-A2L0-01	IFN-gamma Dominant (Immune C2)
TCGA-CI-6619-01	Wound Healing (Immune C1)
TCGA-B7-A5TI-01	Wound Healing (Immune C1)
TCGA-D8-A13Z-01	IFN-gamma Dominant (Immune C2)
TCGA-BA-5152-01	IFN-gamma Dominant (Immune C2)
TCGA-DD-AAEE-01	Lymphocyte Depleted (Immune C4)
TCGA-A4-7997-01	Lymphocyte Depleted (Immune C4)
TCGA-DX-A48O-01	Inflammatory (Immune C3)
TCGA-A7-A6VX-01	IFN-gamma Dominant (Immune C2)
TCGA-VS-A8Q9-01	IFN-gamma Dominant (Immune C2)
TCGA-60-2713-01	Wound Healing (Immune C1)
TCGA-GU-A42Q-01	Wound Healing (Immune C1)
TCGA-95-A4VP-01	Inflammatory (Immune C3)
TCGA-BP-4340-01	Inflammatory (Immune C3)
TCGA-HC-8261-01	Inflammatory (Immune C3)
TCGA-85-A512-01	Wound Healing (Immune C1)
TCGA-ET-A25P-01	Inflammatory (Immune C3)
TCGA-DJ-A3VI-01	Inflammatory (Immune C3)
TCGA-55-8302-01	IFN-gamma Dominant (Immune C2)
TCGA-44-4112-01	Wound Healing (Immune C1)
TCGA-EJ-A65E-01	Inflammatory (Immune C3)
TCGA-AF-3911-01	Wound Healing (Immune C1)
TCGA-UF-A7JJ-01	IFN-gamma Dominant (Immune C2)
TCGA-05-4430-01	IFN-gamma Dominant (Immune C2)
TCGA-AR-A255-01	IFN-gamma Dominant (Immune C2)
TCGA-WB-A81F-01	Inflammatory (Immune C3)
TCGA-V4-A9EQ-01	Lymphocyte Depleted (Immune C4)
TCGA-HZ-7919-01	Wound Healing (Immune C1)
TCGA-CN-5366-01	IFN-gamma Dominant (Immune C2)
TCGA-AR-A1AT-01	IFN-gamma Dominant (Immune C2)
TCGA-E5-A2PC-01	IFN-gamma Dominant (Immune C2)
TCGA-AD-6899-01	Wound Healing (Immune C1)
TCGA-YL-A8HM-01	IFN-gamma Dominant (Immune C2)
TCGA-CD-A486-01	IFN-gamma Dominant (Immune C2)
TCGA-UY-A9PE-01	Wound Healing (Immune C1)
TCGA-CQ-7071-01	IFN-gamma Dominant (Immune C2)
TCGA-D1-A3DG-01	Wound Healing (Immune C1)
TCGA-VQ-A8PX-01	IFN-gamma Dominant (Immune C2)
TCGA-XF-A9SV-01	Wound Healing (Immune C1)
TCGA-24-1924-01	IFN-gamma Dominant (Immune C2)
TCGA-DX-A6BG-01	Wound Healing (Immune C1)
TCGA-E7-A6MF-01	Inflammatory (Immune C3)
TCGA-MM-A84U-01	Inflammatory (Immune C3)
TCGA-CV-6933-01	Wound Healing (Immune C1)
TCGA-E2-A1B0-01	Wound Healing (Immune C1)
TCGA-DS-A0VL-01	IFN-gamma Dominant (Immune C2)
TCGA-63-6202-01	IFN-gamma Dominant (Immune C2)
TCGA-BF-AAP2-01	IFN-gamma Dominant (Immune C2)
TCGA-46-3767-01	Wound Healing (Immune C1)
TCGA-2G-AALO-01	Inflammatory (Immune C3)
TCGA-EM-A4FQ-01	Inflammatory (Immune C3)
TCGA-B0-5095-01	Inflammatory (Immune C3)
TCGA-CI-6622-01	Wound Healing (Immune C1)
TCGA-BP-4167-01	Inflammatory (Immune C3)
TCGA-AG-3601-01	Wound Healing (Immune C1)
TCGA-ZP-A9D2-01	IFN-gamma Dominant (Immune C2)
TCGA-BH-A18R-01	Wound Healing (Immune C1)
TCGA-BA-7269-01	Wound Healing (Immune C1)
TCGA-CG-4466-01	Wound Healing (Immune C1)
TCGA-HU-A4G3-01	Wound Healing (Immune C1)
TCGA-OR-A5KY-01	Lymphocyte Depleted (Immune C4)
TCGA-NH-A6GC-01	Wound Healing (Immune C1)
TCGA-DX-A48K-01	Wound Healing (Immune C1)
TCGA-DD-A73B-01	Lymphocyte Depleted (Immune C4)
TCGA-AC-A4ZE-01	Inflammatory (Immune C3)
TCGA-P5-A5F1-01	Lymphocyte Depleted (Immune C4)
TCGA-DK-AA6X-01	IFN-gamma Dominant (Immune C2)
TCGA-EO-A22T-01	Wound Healing (Immune C1)
TCGA-BR-7722-01	Inflammatory (Immune C3)
TCGA-BI-A0VR-01	IFN-gamma Dominant (Immune C2)
TCGA-A6-3808-01	Wound Healing (Immune C1)
TCGA-33-AAS8-01	Wound Healing (Immune C1)
TCGA-AR-A24H-01	IFN-gamma Dominant (Immune C2)
TCGA-F4-6570-01	Wound Healing (Immune C1)
TCGA-E8-A432-01	Inflammatory (Immune C3)
TCGA-MZ-A5BI-01	IFN-gamma Dominant (Immune C2)
TCGA-EJ-8474-01	Inflammatory (Immune C3)
TCGA-DU-7011-01	Immunologically Quiet (Immune C5)
TCGA-06-5414-01	Lymphocyte Depleted (Immune C4)
TCGA-J9-A8CP-01	Inflammatory (Immune C3)
TCGA-ZF-A9R9-01	Inflammatory (Immune C3)
TCGA-P8-A6RX-01	Inflammatory (Immune C3)
TCGA-JY-A6FE-01	IFN-gamma Dominant (Immune C2)
TCGA-A8-A099-01	Inflammatory (Immune C3)
TCGA-CM-6679-01	Wound Healing (Immune C1)
TCGA-KL-8342-01	Inflammatory (Immune C3)
TCGA-XF-A8HB-01	TGF-beta Dominant (Immune C6)
TCGA-HT-8019-01	Immunologically Quiet (Immune C5)
TCGA-HV-A5A4-01	IFN-gamma Dominant (Immune C2)
TCGA-DC-6157-01	Wound Healing (Immune C1)
TCGA-NQ-A638-01	Wound Healing (Immune C1)
TCGA-VS-A9UU-01	IFN-gamma Dominant (Immune C2)
TCGA-66-2790-01	IFN-gamma Dominant (Immune C2)
TCGA-V1-A8WS-01	Wound Healing (Immune C1)
TCGA-CE-A3MD-01	Inflammatory (Immune C3)
TCGA-HU-A4GD-01	IFN-gamma Dominant (Immune C2)
TCGA-94-7033-01	IFN-gamma Dominant (Immune C2)
TCGA-VQ-A94U-01	Wound Healing (Immune C1)
TCGA-LK-A4O0-01	Wound Healing (Immune C1)
TCGA-XD-AAUG-01	Wound Healing (Immune C1)
TCGA-FV-A4ZP-01	Lymphocyte Depleted (Immune C4)
TCGA-KN-8435-01	Inflammatory (Immune C3)
TCGA-P5-A77X-01	Immunologically Quiet (Immune C5)
TCGA-NC-A5HI-01	Wound Healing (Immune C1)
TCGA-ZJ-AAXN-01	IFN-gamma Dominant (Immune C2)
TCGA-BP-4781-01	Inflammatory (Immune C3)
TCGA-CV-6937-01	Wound Healing (Immune C1)
TCGA-AJ-A3QS-01	IFN-gamma Dominant (Immune C2)
TCGA-DD-AACS-01	Lymphocyte Depleted (Immune C4)
TCGA-MT-A67F-01	IFN-gamma Dominant (Immune C2)
TCGA-VS-A9U6-01	IFN-gamma Dominant (Immune C2)
TCGA-EB-A6QZ-01	Lymphocyte Depleted (Immune C4)
TCGA-5P-A9KF-01	Inflammatory (Immune C3)
TCGA-EB-A1NK-01	Wound Healing (Immune C1)
TCGA-RY-A843-01	Immunologically Quiet (Immune C5)
TCGA-A8-A09R-01	Wound Healing (Immune C1)
TCGA-DK-AA6S-01	Wound Healing (Immune C1)
TCGA-V1-A9Z8-01	Inflammatory (Immune C3)
TCGA-DD-A4NK-01	Inflammatory (Immune C3)
TCGA-CM-4750-01	IFN-gamma Dominant (Immune C2)
TCGA-VQ-A8PJ-01	Wound Healing (Immune C1)
TCGA-KQ-A41S-01	Wound Healing (Immune C1)
TCGA-4Z-AA7O-01	Wound Healing (Immune C1)
TCGA-55-8507-01	Wound Healing (Immune C1)
TCGA-DJ-A3UN-01	Inflammatory (Immune C3)
TCGA-HW-7493-01	Immunologically Quiet (Immune C5)
TCGA-BG-A0MC-01	Inflammatory (Immune C3)
TCGA-D6-6516-01	IFN-gamma Dominant (Immune C2)
TCGA-C5-A2LX-01	IFN-gamma Dominant (Immune C2)
TCGA-CR-6471-01	IFN-gamma Dominant (Immune C2)
TCGA-VM-A8CA-01	Immunologically Quiet (Immune C5)
TCGA-D1-A17M-01	IFN-gamma Dominant (Immune C2)
TCGA-D8-A27G-01	Wound Healing (Immune C1)
TCGA-B0-5699-01	Inflammatory (Immune C3)
TCGA-AA-3845-01	IFN-gamma Dominant (Immune C2)
TCGA-A5-A0GH-01	Wound Healing (Immune C1)
TCGA-XQ-A8TB-01	Inflammatory (Immune C3)
TCGA-37-5819-01	Wound Healing (Immune C1)
TCGA-DU-7015-01	Immunologically Quiet (Immune C5)
TCGA-MQ-A4LJ-01	Wound Healing (Immune C1)
TCGA-C5-A1M8-01	IFN-gamma Dominant (Immune C2)
TCGA-C5-A7CJ-01	IFN-gamma Dominant (Immune C2)
TCGA-AA-3980-01	IFN-gamma Dominant (Immune C2)
TCGA-22-A5C4-01	Wound Healing (Immune C1)
TCGA-HB-A2OT-01	Lymphocyte Depleted (Immune C4)
TCGA-85-A4CL-01	Wound Healing (Immune C1)
TCGA-TM-A7C5-01	Immunologically Quiet (Immune C5)
TCGA-06-0184-01	Lymphocyte Depleted (Immune C4)
TCGA-ZF-AA56-01	IFN-gamma Dominant (Immune C2)
TCGA-BP-4801-01	Inflammatory (Immune C3)
TCGA-D8-A1XC-01	Inflammatory (Immune C3)
TCGA-DU-8162-01	Immunologically Quiet (Immune C5)
TCGA-TM-A84O-01	Immunologically Quiet (Immune C5)
TCGA-06-5410-01	Lymphocyte Depleted (Immune C4)
TCGA-DC-6158-01	IFN-gamma Dominant (Immune C2)
TCGA-HT-A4DS-01	Lymphocyte Depleted (Immune C4)
TCGA-69-8254-01	Inflammatory (Immune C3)
TCGA-AA-A00N-01	Wound Healing (Immune C1)
TCGA-EM-A3FM-01	Inflammatory (Immune C3)
TCGA-GH-A9DA-01	Wound Healing (Immune C1)
TCGA-TN-A7HL-01	IFN-gamma Dominant (Immune C2)
TCGA-3B-A9HT-01	IFN-gamma Dominant (Immune C2)
TCGA-CN-4742-01	IFN-gamma Dominant (Immune C2)
TCGA-AA-3984-01	IFN-gamma Dominant (Immune C2)
TCGA-FY-A3R7-01	Inflammatory (Immune C3)
TCGA-BH-A1FJ-01	IFN-gamma Dominant (Immune C2)
TCGA-DD-AACX-01	Lymphocyte Depleted (Immune C4)
TCGA-78-8640-01	IFN-gamma Dominant (Immune C2)
TCGA-DJ-A3UY-01	Inflammatory (Immune C3)
TCGA-EW-A1PE-01	IFN-gamma Dominant (Immune C2)
TCGA-E2-A1II-01	IFN-gamma Dominant (Immune C2)
TCGA-S3-AA14-01	Wound Healing (Immune C1)
TCGA-CR-7392-01	IFN-gamma Dominant (Immune C2)
TCGA-CV-7100-01	IFN-gamma Dominant (Immune C2)
TCGA-60-2714-01	IFN-gamma Dominant (Immune C2)
TCGA-2G-AAFO-01	IFN-gamma Dominant (Immune C2)
TCGA-AR-A5QP-01	Wound Healing (Immune C1)
TCGA-NF-A4WX-01	Wound Healing (Immune C1)
TCGA-K6-A3WQ-01	IFN-gamma Dominant (Immune C2)
TCGA-E9-A6HE-01	IFN-gamma Dominant (Immune C2)
TCGA-BR-8291-01	Inflammatory (Immune C3)
TCGA-DD-AADA-01	Inflammatory (Immune C3)
TCGA-TQ-A7RN-01	Immunologically Quiet (Immune C5)
TCGA-ZM-AA0B-01	IFN-gamma Dominant (Immune C2)
TCGA-GL-A9DE-01	Lymphocyte Depleted (Immune C4)
TCGA-QR-A70O-01	Inflammatory (Immune C3)
TCGA-BH-A0HI-01	Wound Healing (Immune C1)
TCGA-XE-AANI-01	Wound Healing (Immune C1)
TCGA-ET-A3DT-01	Inflammatory (Immune C3)
TCGA-F4-6806-01	Wound Healing (Immune C1)
TCGA-DD-A1EI-01	Wound Healing (Immune C1)
TCGA-AP-A0LG-01	Wound Healing (Immune C1)
TCGA-NH-A50U-01	IFN-gamma Dominant (Immune C2)
TCGA-BP-4790-01	Inflammatory (Immune C3)
TCGA-AX-A1C8-01	IFN-gamma Dominant (Immune C2)
TCGA-BP-5008-01	Inflammatory (Immune C3)
TCGA-P8-A6RY-01	Lymphocyte Depleted (Immune C4)
TCGA-AJ-A3BK-01	IFN-gamma Dominant (Immune C2)
TCGA-CR-6480-01	IFN-gamma Dominant (Immune C2)
TCGA-AA-3692-01	Wound Healing (Immune C1)
TCGA-AF-2693-01	Wound Healing (Immune C1)
TCGA-D5-6924-01	Wound Healing (Immune C1)
TCGA-28-2513-01	Lymphocyte Depleted (Immune C4)
TCGA-EW-A1P1-01	Wound Healing (Immune C1)
TCGA-AA-A01R-01	IFN-gamma Dominant (Immune C2)
TCGA-V4-A9EF-01	Lymphocyte Depleted (Immune C4)
TCGA-JU-AAVI-01	IFN-gamma Dominant (Immune C2)
TCGA-QR-A70R-01	Inflammatory (Immune C3)
TCGA-OL-A66P-01	IFN-gamma Dominant (Immune C2)
TCGA-NG-A4VW-01	Wound Healing (Immune C1)
TCGA-CG-4462-01	TGF-beta Dominant (Immune C6)
TCGA-A2-A1G4-01	Wound Healing (Immune C1)
TCGA-E2-A105-01	Wound Healing (Immune C1)
TCGA-55-7573-01	Inflammatory (Immune C3)
TCGA-N5-A4RA-01	Wound Healing (Immune C1)
TCGA-E6-A1LZ-01	Wound Healing (Immune C1)
TCGA-L5-A4OR-01	Wound Healing (Immune C1)
TCGA-EY-A2OM-01	Wound Healing (Immune C1)
TCGA-CV-A45W-01	IFN-gamma Dominant (Immune C2)
TCGA-EJ-5502-01	Inflammatory (Immune C3)
TCGA-B0-5085-01	Inflammatory (Immune C3)
TCGA-2L-AAQL-01	TGF-beta Dominant (Immune C6)
TCGA-D1-A17F-01	IFN-gamma Dominant (Immune C2)
TCGA-HC-8265-01	Wound Healing (Immune C1)
TCGA-AD-6965-01	Wound Healing (Immune C1)
TCGA-BJ-A3PR-01	IFN-gamma Dominant (Immune C2)
TCGA-SH-A7BD-01	IFN-gamma Dominant (Immune C2)
TCGA-H2-A422-01	Inflammatory (Immune C3)
TCGA-EY-A549-01	Inflammatory (Immune C3)
TCGA-DX-A6YU-01	TGF-beta Dominant (Immune C6)
TCGA-P5-A735-01	Immunologically Quiet (Immune C5)
TCGA-VQ-A928-01	Wound Healing (Immune C1)
TCGA-D5-6931-01	Wound Healing (Immune C1)
TCGA-DX-A6Z2-01	Inflammatory (Immune C3)
TCGA-BS-A0V6-01	IFN-gamma Dominant (Immune C2)
TCGA-BC-A10T-01	Wound Healing (Immune C1)
TCGA-AA-3872-01	Wound Healing (Immune C1)
TCGA-43-5668-01	IFN-gamma Dominant (Immune C2)
TCGA-R8-A6ML-01	Immunologically Quiet (Immune C5)
TCGA-FB-AAQ0-01	IFN-gamma Dominant (Immune C2)
TCGA-BF-AAP1-01	Lymphocyte Depleted (Immune C4)
TCGA-A2-A0EV-01	IFN-gamma Dominant (Immune C2)
TCGA-HT-7691-01	Immunologically Quiet (Immune C5)
TCGA-18-4083-01	Wound Healing (Immune C1)
TCGA-FG-A6J1-01	Lymphocyte Depleted (Immune C4)
TCGA-CV-7104-01	IFN-gamma Dominant (Immune C2)
TCGA-EO-A22S-01	Wound Healing (Immune C1)
TCGA-A8-A08A-01	Inflammatory (Immune C3)
TCGA-D1-A17B-01	Inflammatory (Immune C3)
TCGA-CD-8526-01	IFN-gamma Dominant (Immune C2)
TCGA-BR-7703-01	IFN-gamma Dominant (Immune C2)
TCGA-W8-A86G-01	Inflammatory (Immune C3)
TCGA-AL-3471-01	Inflammatory (Immune C3)
TCGA-MH-A854-01	Wound Healing (Immune C1)
TCGA-YF-AA3M-01	Wound Healing (Immune C1)
TCGA-76-4929-01	Lymphocyte Depleted (Immune C4)
TCGA-2Y-A9H6-01	Inflammatory (Immune C3)
TCGA-44-2656-01	IFN-gamma Dominant (Immune C2)
TCGA-A6-5656-01	Wound Healing (Immune C1)
TCGA-43-8115-01	Wound Healing (Immune C1)
TCGA-3A-A9IX-01	Inflammatory (Immune C3)
TCGA-EI-6884-01	Wound Healing (Immune C1)
TCGA-DU-6402-01	Lymphocyte Depleted (Immune C4)
TCGA-AG-3890-01	Wound Healing (Immune C1)
TCGA-Q1-A73P-01	IFN-gamma Dominant (Immune C2)
TCGA-39-5016-01	IFN-gamma Dominant (Immune C2)
TCGA-HT-7684-01	Immunologically Quiet (Immune C5)
TCGA-D8-A1XL-01	IFN-gamma Dominant (Immune C2)
TCGA-E8-A413-01	Inflammatory (Immune C3)
TCGA-BA-6871-01	IFN-gamma Dominant (Immune C2)
TCGA-HT-8104-01	Lymphocyte Depleted (Immune C4)
TCGA-CN-6017-01	IFN-gamma Dominant (Immune C2)
TCGA-CC-A7IH-01	Inflammatory (Immune C3)
TCGA-D7-A747-01	IFN-gamma Dominant (Immune C2)
TCGA-A4-7585-01	Inflammatory (Immune C3)
TCGA-TS-A7P6-01	Wound Healing (Immune C1)
TCGA-BG-A0W2-01	Wound Healing (Immune C1)
TCGA-DD-A4NG-01	Inflammatory (Immune C3)
TCGA-BP-5170-01	Inflammatory (Immune C3)
TCGA-FN-7833-01	Lymphocyte Depleted (Immune C4)
TCGA-KN-8436-01	Inflammatory (Immune C3)
TCGA-C5-A8XK-01	IFN-gamma Dominant (Immune C2)
TCGA-43-A474-01	Wound Healing (Immune C1)
TCGA-HT-7473-01	Lymphocyte Depleted (Immune C4)
TCGA-06-0645-01	Lymphocyte Depleted (Immune C4)
TCGA-33-AASI-01	Wound Healing (Immune C1)
TCGA-DM-A1DA-01	Wound Healing (Immune C1)
TCGA-IB-7647-01	Wound Healing (Immune C1)
TCGA-BJ-A2N9-01	Inflammatory (Immune C3)
TCGA-41-2572-01	Lymphocyte Depleted (Immune C4)
TCGA-AG-3885-01	Inflammatory (Immune C3)
TCGA-CF-A7I0-01	Wound Healing (Immune C1)
TCGA-EK-A3GN-01	IFN-gamma Dominant (Immune C2)
TCGA-WJ-A86L-01	Lymphocyte Depleted (Immune C4)
TCGA-DX-AB2X-01	Lymphocyte Depleted (Immune C4)
TCGA-MJ-A850-01	Wound Healing (Immune C1)
TCGA-C5-A907-01	IFN-gamma Dominant (Immune C2)
TCGA-49-4506-01	IFN-gamma Dominant (Immune C2)
TCGA-B0-5713-01	Inflammatory (Immune C3)
TCGA-BQ-5877-01	Inflammatory (Immune C3)
TCGA-D1-A160-01	Wound Healing (Immune C1)
TCGA-BR-6564-01	IFN-gamma Dominant (Immune C2)
TCGA-B2-5633-01	Inflammatory (Immune C3)
TCGA-BH-A0BZ-01	IFN-gamma Dominant (Immune C2)
TCGA-XF-AAMX-01	Wound Healing (Immune C1)
TCGA-OR-A5LR-01	Inflammatory (Immune C3)
TCGA-A2-A0ER-01	Wound Healing (Immune C1)
TCGA-IG-A8O2-01	IFN-gamma Dominant (Immune C2)
TCGA-AX-A1C7-01	IFN-gamma Dominant (Immune C2)
TCGA-TQ-A7RU-01	Immunologically Quiet (Immune C5)
TCGA-BP-4982-01	Inflammatory (Immune C3)
TCGA-JY-A938-01	IFN-gamma Dominant (Immune C2)
TCGA-XF-A9T8-01	IFN-gamma Dominant (Immune C2)
TCGA-2G-AAG0-01	IFN-gamma Dominant (Immune C2)
TCGA-EO-A22X-01	Wound Healing (Immune C1)
TCGA-DD-A4ND-01	Inflammatory (Immune C3)
TCGA-B8-5162-01	Inflammatory (Immune C3)
TCGA-66-2785-01	IFN-gamma Dominant (Immune C2)
TCGA-25-1630-01	Lymphocyte Depleted (Immune C4)
TCGA-OL-A66K-01	Inflammatory (Immune C3)
TCGA-P4-A5E8-01	Inflammatory (Immune C3)
TCGA-Q9-A6FW-01	Wound Healing (Immune C1)
TCGA-IN-7806-01	Inflammatory (Immune C3)
TCGA-36-1574-01	IFN-gamma Dominant (Immune C2)
TCGA-QK-A8Z8-01	IFN-gamma Dominant (Immune C2)
TCGA-CQ-5326-01	IFN-gamma Dominant (Immune C2)
TCGA-DB-A4XF-01	Immunologically Quiet (Immune C5)
TCGA-2Y-A9H2-01	Inflammatory (Immune C3)
TCGA-C5-A7CM-01	Wound Healing (Immune C1)
TCGA-4K-AAAL-01	IFN-gamma Dominant (Immune C2)
TCGA-A4-A5Y1-01	Inflammatory (Immune C3)
TCGA-56-8201-01	Wound Healing (Immune C1)
TCGA-G9-6342-01	Inflammatory (Immune C3)
TCGA-KU-A66T-01	IFN-gamma Dominant (Immune C2)
TCGA-DD-AAVW-01	Inflammatory (Immune C3)
TCGA-CJ-4905-01	Inflammatory (Immune C3)
TCGA-EP-A2KC-01	Lymphocyte Depleted (Immune C4)
TCGA-MT-A51W-01	IFN-gamma Dominant (Immune C2)
TCGA-LN-A7HY-01	Wound Healing (Immune C1)
TCGA-FY-A3R8-01	Inflammatory (Immune C3)
TCGA-WB-A81H-01	Inflammatory (Immune C3)
TCGA-G7-6790-01	Inflammatory (Immune C3)
TCGA-XY-A89B-01	IFN-gamma Dominant (Immune C2)
TCGA-CC-A7IL-01	Lymphocyte Depleted (Immune C4)
TCGA-EW-A1OX-01	Lymphocyte Depleted (Immune C4)
TCGA-EL-A3T1-01	IFN-gamma Dominant (Immune C2)
TCGA-55-A48X-01	Inflammatory (Immune C3)
TCGA-YZ-A984-01	Inflammatory (Immune C3)
TCGA-BP-5174-01	Inflammatory (Immune C3)
TCGA-KN-8427-01	Wound Healing (Immune C1)
TCGA-QR-A705-01	Inflammatory (Immune C3)
TCGA-20-1684-01	IFN-gamma Dominant (Immune C2)
TCGA-N8-A4PI-01	Lymphocyte Depleted (Immune C4)
TCGA-05-4402-01	IFN-gamma Dominant (Immune C2)
TCGA-2G-AAH4-01	Wound Healing (Immune C1)
TCGA-CX-7086-01	IFN-gamma Dominant (Immune C2)
TCGA-ET-A25L-01	Inflammatory (Immune C3)
TCGA-UZ-A9PZ-01	Inflammatory (Immune C3)
TCGA-AG-3881-01	Wound Healing (Immune C1)
TCGA-A8-A0A9-01	IFN-gamma Dominant (Immune C2)
TCGA-DE-A2OL-01	Inflammatory (Immune C3)
TCGA-G7-A4TM-01	Inflammatory (Immune C3)
TCGA-BQ-7060-01	Inflammatory (Immune C3)
TCGA-DD-A4NS-01	Inflammatory (Immune C3)
TCGA-B0-4697-01	Inflammatory (Immune C3)
TCGA-QR-A6GO-01	Lymphocyte Depleted (Immune C4)
TCGA-AX-A3FS-01	IFN-gamma Dominant (Immune C2)
TCGA-S9-A6WP-01	Immunologically Quiet (Immune C5)
TCGA-BH-A1FB-01	Inflammatory (Immune C3)
TCGA-44-8119-01	Wound Healing (Immune C1)
TCGA-BP-4759-01	TGF-beta Dominant (Immune C6)
TCGA-FG-A713-01	Immunologically Quiet (Immune C5)
TCGA-DI-A1BY-01	Wound Healing (Immune C1)
TCGA-V4-A9EZ-01	Lymphocyte Depleted (Immune C4)
TCGA-VS-A9V2-01	IFN-gamma Dominant (Immune C2)
TCGA-VS-A94Y-01	Wound Healing (Immune C1)
TCGA-F4-6461-01	Wound Healing (Immune C1)
TCGA-90-A4EE-01	IFN-gamma Dominant (Immune C2)
TCGA-C5-A8ZZ-01	IFN-gamma Dominant (Immune C2)
TCGA-MQ-A6BS-01	Inflammatory (Immune C3)
TCGA-B5-A11G-01	IFN-gamma Dominant (Immune C2)
TCGA-HT-A5RA-01	Lymphocyte Depleted (Immune C4)
TCGA-E1-A7YL-01	Lymphocyte Depleted (Immune C4)
TCGA-AO-A0JC-01	IFN-gamma Dominant (Immune C2)
TCGA-JW-A852-01	IFN-gamma Dominant (Immune C2)
TCGA-BB-4224-01	IFN-gamma Dominant (Immune C2)
TCGA-CJ-6030-01	Inflammatory (Immune C3)
TCGA-A3-3319-01	Inflammatory (Immune C3)
TCGA-VQ-AA68-01	IFN-gamma Dominant (Immune C2)
TCGA-UD-AAC5-01	Wound Healing (Immune C1)
TCGA-DD-AADI-01	IFN-gamma Dominant (Immune C2)
TCGA-V4-A9F0-01	Inflammatory (Immune C3)
TCGA-FC-7961-01	Inflammatory (Immune C3)
TCGA-CC-A7IG-01	Wound Healing (Immune C1)
TCGA-MR-A8JO-01	Inflammatory (Immune C3)
TCGA-GC-A3YS-01	Wound Healing (Immune C1)
[truncated: 8,220 more rows]

## Sheet: Table S6
id	HR	HR.95L	HR.95H	pvalue
[truncated: 50 more rows]

## Sheet: Table S7
Gene	Coef
[truncated: 18 more rows]

## Sheet: Table S8
id	fc	log2fc	pvalue	padj
[truncated: 640 more rows]
